# Supplementary material for: Transcriptome analyses of adult mouse brain reveal enrichment of lncRNAs in specific brain regions and neuronal populations
Source: Front Cell Neurosci. 2015 Mar 6;9:63. doi: 10.3389/fncel.2015.00063 (PMC4351618; doi:10.3389/fncel.2015.00063)
Supplement: Supplementary file 1 [file DataSheet1.XLSX]

## Sheet: Notes
Hippocampus: Contains FPKM values of Samples belonging to Hippocampus.
Prefrontal_Cortex: Contains FPKM values of Samples belonging to Prefrontal cortex.
DEG DESeq (Protein_coding): contains a list of differentially expressed protein coding transcripts which have an adjusted p-value less than 0.05
DEG DESeq (lncRNA): contains a list of differentially expressed lncRNAs which have an adjusted p-value less than 0.05. The lncRNAs contain transcripts of the following biotypes: antisense, lincRNA, processed transcript, non coding, sense intronic, sense overlapping, ncRNA host and 3 prime overlapping ncRNA.
Transcriptome alignment: Alignment to transcriptome was applied to the output of the Tophat pipeline (accepted_hits bam files), which are mapped reads to the genome.

## Sheet: Hippocampus
Gene Name	Hippocampus_rep1 FPKM	Hippocampus_rep2 FPKM	Hippocampus_rep3 FPKM	Hippocampus_rep4 FPKM
Gm12563	53255.5	15289.3	95899.4	15435.5
AL731688.1	11139	78046.3	9288.88	21121.2
BX470220.1	11179.6	77706.9	9227.72	20956.8
AC162893.2	10747	76066.5	9171.63	20579.1
AC154909.1	10824.5	76192.5	9048.41	20161.3
AC125484.1	10824.1	76115.2	8985.1	20291.5
AC113329.1	10793.5	75744.8	9007.66	20462.1
AC107711.1	10764.6	75832.2	8955.75	20387.7
AC118255.1	10808.3	75403.8	9001.64	20283.2
AC131766.1	10773.5	75255.7	8932.36	20093
AC120002.1	9450.99	73118.5	7990.12	19187.4
AL672094.1	10254.9	71838.3	8365.24	19029
AL596130.1	9877.66	70148.1	8191.13	18206.9
AL807811.2	9978.68	69847.5	8183.21	18116.2
AC161763.1	10007.2	69624.6	8251.44	18211.9
AC105256.2	9846.34	69772.1	8152.33	18318.4
AC160932.1	10088.7	69743.6	8093.18	18159.9
AC091522.1	9990.1	70108.7	8085.26	17709.4
AC163629.1	9891.28	70100.6	8135.72	17623.4
AC134325.1	9948.32	69710.2	8251.12	17831.5
Mir5105	19346.5	8279.45	44487.4	7623.42
AC161805.1	7238.58	45689.3	5305.01	11971.6
mt-Atp8	9309.23	9261.69	8764.16	12511.1
Gm15662	11040.5	3298.47	17278.1	3010.26
Gm15564	8635.83	3997.96	15318.4	3663
mt-Co1	6702.89	4187.7	5610.56	8340.1
Lars2	6624.98	2680.56	12178.1	2650.29
mt-Rnr2	3691.57	4282.32	5576.77	4802.94
mt-Co3	3999.02	4335.5	4236.05	5166.15
7SK	5822.47	0.0983179	3921.12	6190.98
AC027184.1	561.802	13737.3	641.919	859.024
7SK	0.0734182	15717.3	0.0389856	0
AL807811.1	4926.75	1653.42	6941.05	834.273
mt-Nd3	3280.13	3539.92	2853.34	3652.07
mt-Tm	1352.82	8731.4	1536.89	1335.99
Atp5b	3380.39	2283.88	2341.92	3664.29
Malat1	2784.23	3457.11	2337.95	2986.34
Mir2137	3111.93	938.951	6451.4	782.415
Gm13340	3107.02	1677.7	2688.43	3276.54
Mir5102	3411.67	2177	4262.85	728.273
7SK	1823.96	4651.36	1326.22	2086.85
Calm1	2478.36	1398.44	1962.07	2697.62
Mbp	2396.17	1620.78	1953.73	2451.88
mt-Nd1	1731.52	2331.78	1759.81	2474.05
mt-Co2	1699.83	2405.76	1610.62	2246.68
mmu-mir-2134-2	2354.81	686.468	4305.28	224.282
mmu-mir-689-2	2354.81	686.468	4305.28	224.282
mmu-mir-2134-4	2350.54	686.468	4305.97	224.282
mt-Te	457.523	5721.78	343.891	500.998
Gm12913	1928.34	400.316	4243.49	369.721
7SK	1616.58	4115.62	1173.45	2.31276
Calm3	1298.38	2972.08	1014.45	1380.55
7SK	1203.42	3207.16	874.336	1326.55
SNORA63	1024.48	2558.07	832.591	1962.13
mt-Tl1	508.853	4480.92	552.604	581.432
Gm10180	1412.41	1801.59	1121.33	1766.23
Gm10925	1306.99	1621.92	1275.39	1825.56
AL929170.1	673.517	3892.76	533.748	723.031
7SK	1040.84	2687.67	775.142	1092.07
AC099934.1	501.864	3683.7	546.001	649.889
mt-Tq	340.522	4572.36	315.015	152.976
AC157822.1	501.681	3681.71	546.428	649.579
mt-Ts1	274.037	4051.42	632.042	375.748
Calm2	1556.96	886.012	964.798	1869.54
mt-Atp6	1057.56	1499.01	1078.94	1530.77
Gm13341	1120.19	1553.63	1110.77	1348.1
AC121802.1	783.436	3132.05	539.276	674.468
Gm11966	1151.34	1454.95	1100.97	1383.31
mt-Tl2	104.776	4238.42	90.8696	382.441
Snap25	1401.36	708.608	1033.44	1508.98
mt-Tr	398.712	3017.29	248.971	698.558
mt-Nd4	860.496	1253.91	950.734	1290.24
mt-Cytb	868.377	1182.06	1013.31	1203.18
Plp1	1188.53	1100.53	669.724	1282.5
mt-Ti	228.761	3090.35	158.719	500.998
mt-Th	156.453	2824.32	202.627	730.965
SNORD113	1054.85	609.196	789.312	1369.18
7SK	738.739	1732.5	570.499	681.771
CT009594.1	966.725	1021.44	695.073	975.976
AL645484.1	490.394	2214.93	290.645	604.75
Cst3	1033.92	738.681	713.369	1102.11
mt-Tk	171.637	2833.91	158.78	400.952
mmu-mir-703	1077.36	736.02	558.3	1111.38
Actb	748.992	1187.36	580.767	893.989
AL662835.1	461.224	1966.16	288.572	585.018
mt-Nd2	473.85	1548.18	508.307	725.715
Gm12338	849.928	622.272	587.452	1016.35
Atp6v1a	907.354	436.29	665.606	1032.64
Cck	870.322	511.517	599.59	940.572
Tmsb4x	730.904	742.028	509.87	787.464
Glul	385.031	1572.37	295.512	465.257
Gm11512	847.82	341.262	747.762	759.445
Cpe	727.959	715.944	481.367	770.633
Gm20417	511.986	1150.98	320.641	668.718
7SK	558.025	1101.09	425.966	563.263
AC133597.1	359.655	1559.99	236.792	454.313
Slc1a2	655.85	675.141	643.126	623.5
Gm15720	826.67	415.123	506.763	793.671
Gm17181	789.769	437.873	545.57	756.616
AC159323.1	317.789	1625.23	179.152	368.178
AC130680.1	298.557	1630.05	143.666	386.842
Apoe	660.582	666.328	453.686	645.858
Cox6a1	598.476	699.344	482.307	634.105
AC156953.1	249.812	1567.12	255.876	332.124
Gm10736	577.571	672.038	440.115	673.702
AC119886.1	314.745	1510.04	164.872	358.596
AL935177.1	560.744	361.813	499.144	922.407
Hpca	691.864	462.808	455.253	712.411
mt-Tf	149.517	1785.69	0	349.279
Hspa8	536.826	626.678	375.276	659.815
Cox8a	614.773	465.352	453.473	664.919
mt-Tt	62.5813	1867.57	260.521	0
mt-Nd5	364.79	910.12	384.364	498.684
AL808021.1	314.207	1264.94	205.115	350.941
Mir1906-2	584.125	538.3	605.298	405.485
mt-Nd4l	408.24	640.734	490.447	572.28
Gm10222	408.517	639.451	491.195	572.427
Gm14513	580.485	446.754	440.988	635.7
mt-Tp	31.2907	1859.92	205.259	0
AL672259.1	0	2065.28	0	6.03719e-235
Gpm6a	545.077	476.631	385.277	639.193
Ndrg2	499.392	604.202	408.501	532.788
Ndrg4	578.885	481.985	354.201	616.161
AC132082.1	440.182	465.031	365.951	738.324
Aldoc	507.427	567.731	386.359	527.629
Gm7308	634.278	336.799	390.443	611.541
Gm10012	601.028	297.481	434.13	621.89
Gnas	576.228	281.54	415.791	605.715
7SK	2.94757	5.72934	1.58735	1854.65
Gnao1	436.918	422.797	419.007	541.683
Gm12155	523.544	356.423	483.255	420.756
Sparcl1	470.399	462.44	359.326	473.347
SNORA79	330.421	527.274	324.027	571.363
Nnat	367.554	640.298	310.439	433.697
Mobp	465.573	390.563	335.483	481.448
Gm15536	392.418	530.564	285.612	459.471
Syp	324.242	712.626	264.495	362.739
Pcp4	450.086	358.237	344.624	464.884
Ptn	471.387	349.833	354.227	441.563
Ndufb9	471.194	343.158	305.66	490.496
Gm3699	384.784	482.565	301.085	432.203
Kif1b	370.777	518.671	310.865	390.282
Nelf	411.227	446.533	346.035	385.913
Nptn	468.977	272.602	358.668	463.275
Gm13339	186.671	884.464	194.72	244.856
Ttr	501.281	203.911	304.279	501.228
mt-Ts2	92.216	1319.58	85.3084	0
Hbb-b1	383.975	485.098	212.188	412.743
mt-Tg	149.517	1020.39	138.317	174.64
SNORA14	371.419	242.273	270.424	562.368
Gm6265	383.658	231.305	275.438	544.193
Gm14303	365.25	347.423	298.306	416.958
Oxct1	432.218	276.017	290.231	411.338
Ppp3ca	367.329	362.148	248.179	411.026
Canx	262.375	667.65	150.437	304.003
SCARNA20	398.381	403.724	285.158	296.236
Gm14287	390.72	148.528	274.554	565.354
Hsp90ab1	270.424	583.935	225.882	277.267
AC163694.1	296.627	635.443	193.724	230.43
Nsf	393.188	260.331	290.531	404.379
Zwint	355.381	325.671	273.04	380.868
Cox7b	400.993	161.184	350.782	420.096
Dbi	396.929	215.54	290.283	424.1
Atp1b1	386.231	249.541	287.718	396.054
Gm15502	397.172	238.158	209.858	432.767
Dlg4	289.077	405.602	271.228	301.512
Gm11572	327.303	244.354	260.663	419.02
Cd81	301.051	350.399	251.1	333.137
Gm8129	306.94	360.14	222.224	345.56
mt-Nd6	169.462	608.012	185.175	247.519
Camk2a	262.463	400.889	257.305	282.164
Chn1	363.805	219.895	221.523	374.926
AL646020.1	127.76	0	295.474	746.134
Slc25a4	354.802	174.872	230.795	403.542
Kif5c	224.971	499.177	178.335	246.865
AC160138.1	189.982	741.528	86.2819	122.793
Cox6b1	248.546	403.976	196.769	291.153
7SK	242.394	500.802	185.602	195.811
Sub1	379.182	104.908	220.184	415.837
Mal	296.424	297.216	191.31	323.554
Rpl38-ps2	263.4	335.576	179.944	326.786
Dynlrb1	275.292	323.257	210.247	296.035
Rpl38-ps1	279.478	306.573	203.336	315.365
Mtap2	277.005	293.64	231.477	302.102
mt-Rnr1	158.352	311.909	474.79	158.037
7SK	207.89	544.572	153.38	190.275
mt-Tv	85.7855	944.275	52.9064	0
Sepw1	272.04	295.722	196.426	303.782
Ndufa4	294.466	265.952	201.668	299.132
Ywhaz	291.718	158.684	160.472	446.393
Thy1	290.349	205.739	235.433	322.546
Mir29c	199.354	95.7831	333.611	423.697
Gm14539	234.21	314.879	163.539	331.599
Eef1a1	277.322	218.655	214.024	332.431
Sparc	303.36	201.554	234.571	302.617
Glud1	273.053	284.385	191.778	291.944
Tuba1a	189.378	506.352	143.394	200.739
Gm17510	302.087	186.552	195.523	353.601
mmu-mir-2134-4	279.676	250.593	406.105	99.6809
mt-Ty	104.302	866.812	48.2446	0
Ttc3	247.042	255.4	193.276	322.235
Ptgds	308.284	179.404	200.052	323.206
Ncdn	219.709	337.649	192.1	259.492
Gm17592	261.384	296.025	216.265	233.381
Tecr	247.476	314.429	183.194	260.825
Atpif1	234.177	292.926	180.979	291.486
Eif4g2	261.812	208.71	218.178	305.041
Gm17302	287.549	179.671	153.52	365.032
7SK	208.716	478.494	153.088	143.348
Mt1	153.072	537.575	138.938	148.224
Fkbp1a	200.994	387.72	180.915	202.594
Cnp	250.237	295.431	177.329	248.537
Hsp90b1	320.311	140.822	220.588	289.581
Gm5514	305.51	121.379	231.858	310.335
Uqcrh	252.878	270.676	167.544	277.447
Aldoa	264.624	201.258	192.273	306.92
Ctsd	201.619	354.502	180.579	223.439
AC118193.1	166.263	670.948	74.2332	47.9952
Hsbp1	271.582	165.045	213.216	308.814
Sirt2	276.282	138.794	248.211	294.2
Mtap1b	235.58	264.199	195.696	253.395
Pld3	231.797	261.645	191.325	256.861
Gm15148	326.268	138.765	196.542	279.526
Sst	213.007	332.359	203.207	179.17
Gm12991	252.448	243.419	200.949	228.795
Gm10076	208.077	306.301	168.331	233.959
Gm7618	239.625	209.114	221.621	241.737
AL732626.1	122.741	230.095	491.055	64.5187
Olfm1	239.34	228.511	192.079	246.607
Slc1a3	240.524	202.827	172.371	288.723
Fth1	239.167	242.673	206.119	213.006
Snord104	303.7	60.2334	50.6218	479.364
Psmb4	221.528	315.878	146.263	208.58
mt-Tc	54.6051	743.712	88.401	0
Gm15459	252.582	178.747	163.193	280.738
Caprin1	239.507	174.742	174.356	272.256
AY036118	238.385	88.4355	475.313	56.8302
Gm7079	227.104	178.977	193.947	255.28
mt-Tn	56.7537	751.575	46.4445	0
Atp5a1	241.451	202.088	161.101	249.061
Gm8355	234.257	210.283	158.755	250.355
mt-Tw	23.468	740.522	26.5345	60.9138
Snord91a	203.162	198.781	114.855	329.582
Atp6v1g2	245.603	147.398	184.373	258.058
Hbb-b2	229.998	233.996	123.037	246.099
Got1	267.616	119.546	177.379	268.441
Huwe1	251.8	187.573	174.474	219.065
Ckb	231.567	188.912	138.893	269.498
Gm5963	177.837	273.959	138.242	236.533
Mt2	204.566	180.823	194.471	243.45
Eif4a2	228.399	171.754	144.581	277.45
Gas5	236.992	213.587	141.562	221.421
Rtn1	212.586	181.192	179.89	232.925
Ndufb8	191.489	303.586	114.798	192.493
AC149599.1	86.8616	521.538	90.8585	98.512
AC122546.1	75.2432	554.777	83.8992	78.5792
Thra	175.831	289.919	125.837	199.572
CT025673.1	81.6233	521.789	77.1082	105.807
Gm11838	202.007	246.287	151.253	186.402
Gm9844	240.104	199.236	164.256	180.838
Gm6180	207.112	181.574	156.615	238.301
Gm12013	280.091	95.2934	161.522	246.079
Gm7808	184.785	251.706	167.06	176.697
Clu	185.39	259.736	146.466	188.471
AL627405.1	77.2053	468.807	39.3522	193.751
Gm16418	174.293	211.856	164.779	226.923
Gpm6b	217.536	130.523	161.14	264.427
Ttyh1	154.698	323.422	122.642	170.014
Mir682	216.841	179.301	128.568	241.55
Gm6682	232.489	91.3898	199.808	237.472
Ndufa3	163.792	291.952	120.517	184.394
Gm14150	218.316	128.047	197.808	214.832
AL450399.1	139.859	426.453	54.3245	137.898
RNaseP_nuc	40.6942	617.587	53.0448	44.4628
Atp5h	175.11	250.548	124.061	205.022
Atp5j	244.835	144.723	163.487	200.346
AC133502.1	107.913	454.751	66.9052	123.457
Aplp1	175.076	252.881	137.439	186.305
Atp6v0b	179.634	255.291	115.106	198.446
AA474408	228.879	80.6662	373.25	63.9879
Rpl4	222.933	136.273	147.777	237.859
Gm15796	146.17	337.481	110.249	150.203
Gm17624	190.58	232.887	153.086	161.272
Cfl1	163.748	250.069	123.184	195.791
Rpl41	160.255	251.49	127.24	190.816
Vdac1	220.878	137.509	109.541	261.431
Mir5111	110.245	198.087	55.313	365.483
Hba-a1	178.635	261.273	106.225	182.207
Nrxn1	210.775	121.336	173.777	220.562
Camk2b	209.758	134.671	168.481	212.719
Kif5a	189.372	198.905	135.808	191.312
Gm8203	210.068	87.8662	162.332	253.901
Gm10059	184.231	171.39	164.53	192.174
Gm3386	199.236	163.46	136.661	210.84
SNORD91	218.857	79.858	198.095	211.849
Gm13588	197.878	171.743	171.39	166.967
mt-Td	31.9205	675.116	0	0
Apc	198.982	127.227	166.416	210.596
Cox7c	204.513	137.098	149.814	211.152
Atp1a3	147.043	268.684	127.312	157.557
Ppp3r1	197.273	139.139	130.958	232.816
Arpc4	140.826	318.221	88.3479	150.728
Chgb	268.099	171.832	0	257.567
Hba-a2	155.087	285.656	93.9073	157.64
Ldhb	195.617	123.779	138.93	232.225
Mir99a	0	604.567	85.4284	0
mt-Ta	92.9343	571.811	24.2488	0
Sirpa	143.763	213.314	132.343	187.047
Ywhab	180.809	136.118	148.243	210.618
App	187.377	168.09	122.211	196.611
Cbx6	151.99	234.877	127.474	158.905
Nckap1	206.84	106.248	151.53	206.316
Myeov2	163.175	226.165	104.435	176.264
Cox6c	169.594	191.045	113.506	194.589
Bsg	180.308	162.253	134.88	189.028
Spnb2	192.087	127.112	143.673	202.201
Hnrnph1	226.078	116.035	134.511	183.921
Uqcr10	169.176	152.591	136.571	201.002
Agtpbp1	136.93	181.178	111.544	228.884
Atp5e	141.644	246.702	102.911	166.985
Snca	185.4	166.21	118.539	187.178
Tubb2a	167.866	186.984	118.09	182.413
Rps15	178.442	148.857	131.046	194.693
Gm3756	201.502	72.7435	176.399	201.962
Tppp	161.685	188.417	129.966	167.012
SNORD113	235.746	288.328	121.159	0
Gm10039	175.266	112.257	136.929	217.879
Rtn4	203.766	94.1165	109.188	234.925
Gm8566	186.344	115.575	146.324	191.538
Gm10250	155.093	189.931	109.665	183.347
Gabarapl1	176.566	156.035	113.997	190.487
Gm15920	185.226	112.846	130.439	207.96
Psd	176.087	141.728	140.645	177.528
Ndufa5	99.7682	362.011	74.8426	98.0925
Gm14681	175.73	180.855	118.885	159.214
Gm12328	171.755	118.013	151.025	187.703
Uqcrc2	160.809	166.896	126.028	174.007
7SK	138.506	288.038	101.718	94.9671
Maged1	173.463	148.552	110.423	188.189
Atp5d	159.282	172.159	119.077	168.764
Spna2	204.335	190.844	0	223.215
Ywhae	125.894	219.664	125.988	142.995
Arf3	128.492	214.373	108.582	160.347
Zfr	152.948	139.861	142.597	175.847
RNase_MRP	78.3631	278.993	80.033	170.656
AL845457.2	100.452	427.006	46.7089	32.295
Mir5125	113.009	290.25	92.9275	109.997
Hsp90aa1	139.618	195.902	113.499	157.005
Meg3	127.094	227.12	110.091	141.45
Idh3b	180.726	125.778	125.24	171.242
Rapgef4	178.153	122.548	108.374	193.904
Capns1	184.843	106.65	126.67	184.621
Ppp1r9b	102.95	285.259	100.649	109.507
AC151602.1	121.976	31.3926	182.826	262.131
Srsf5	198.493	82.9497	128.62	187.034
Itm2b	179.518	94.5089	127.834	194.692
Tpm1	147.007	188.874	105.771	152.616
Syt1	152.277	146.276	118.907	176.693
Mir678	226.69	219.244	63.1852	84.4059
2010107E04Rik	114.385	242.001	97.3385	138.95
Cnih2	133.326	199.62	114.704	141.481
Hpcal4	156.722	124.023	128.086	175.912
Tspan7	147.582	150.528	112.959	173.377
Gm9786	170.254	93.307	116.872	200.338
Rtn3	151.079	158.839	111.373	159.411
Ywhah	140.85	182.156	98.2611	157.857
Eef2	144.59	156.889	116.61	160.879
Gm12966	166.954	95.0776	117.503	198.259
7SK	107.152	294.182	81.087	95.0679
Ndrg3	158.238	99.5071	114.013	205.086
Gstm5	159.705	131.947	118.254	165.603
AL691456.1	69.3172	392.049	35.3925	78.5894
Dynll1	158.814	126.041	119.869	170.577
Gm13826	157.265	127.711	123.884	165.4
Gstm2-ps1	173.665	92.566	134.51	173.414
Gm13771	180.319	56.7995	132.798	199.883
Gabbr1	124.74	215.899	92.629	136.337
Ptms	78.8479	346.89	64.4482	78.8198
AC132307.1	81.0383	373.663	31.2492	79.6017
Rab2a	154.259	117.865	110.886	178.175
Slc25a12	168.573	59.8547	111.898	219.167
Smarca2	140.078	153.108	111.703	153.49
Gnb2l1	106.862	226.377	76.561	147.843
SNORA63	117.52	178.968	101.446	155.48
Add1	124.892	164.665	105.902	154.19
Tuba1b	130.675	185.745	96.4976	135.254
Vps29	156.644	118.558	112.577	158.788
Dnm1	145.325	138.286	99.0034	162.623
Gm17383	119.184	201.412	91.9985	131.975
AC122438.1	71.9518	385.829	42.9957	43.3433
mmu-mir-2134-1	184.36	51.548	281.64	26.2976
Vsnl1	151.207	111.286	120.709	160.368
Ubl5	113.485	189.051	92.5195	148.079
Gm17538	121.725	183.782	99.9911	137.563
Cplx2	105.784	216.421	95.486	124.96
AC122359.1	113.214	263.579	65.5304	99.9684
Mir692-2a	133.947	102.706	126.45	178.817
Nudt3	59.7221	357.954	46.9144	75.706
Ncor1	138.09	112.632	132.573	153.636
2900011O08Rik	160.04	90.1124	114.987	170.377
AC188461.1	82.4139	374.941	52.0202	22.6943
Rab6b	140.091	113.913	112.501	163.828
Lamp1	145.218	111.695	110.661	160.634
Ubc	129.236	176.572	88.5227	132.369
Ensa	161.828	100.904	97.6764	165.686
Psmc3	109.985	244.456	87.8991	83.4328
Pak1	136.654	145.931	94.9275	148.145
Gnb1	129.635	138.453	109.928	143.923
Mras	124.796	133.528	109.318	153.967
Eno2	121.458	186.351	77.0429	134.963
7SK	120.73	212.93	90.1269	95.9523
Mtch1	111.481	221.737	71.555	114.259
Psap	129.323	166.299	89.1655	133.293
Mir692-1	145.88	92.0868	144.474	132.998
Gm13456	132.249	140.963	96.3988	144.094
Gm15432	143.635	108.445	106.302	152.395
SNORD113	221.24	146.117	143.268	0
Gm11273	139.9	123.971	101.674	144.515
Gm12428	133.493	152.344	93.2292	130.551
Rps15-ps2	131.321	117.014	111.39	148.708
Aco2	135.546	133.308	102.126	137.452
Snrpn	137.428	113.71	106.593	148.758
Oaz1	130.716	124.935	90.4182	158.635
Kalrn	134.198	111.11	101.869	156.768
Skp1a	130.526	146.616	83.9004	142.639
Pomp	138.078	112.231	110.987	141.906
Gm15487	105.26	195.599	77.5248	121.73
Klc1	120.195	122.172	85.192	171.419
Gm15151	116.921	154.607	82.3344	143.327
Pja2	131.387	152.119	93.4555	117.979
Gm11478	109.078	199.848	77.038	107.184
Gm12732	147.902	125.282	100.889	118.191
Cdc123	141.52	66.9054	105.983	177.839
Ndufc1	95.2566	196.56	84.0486	114.97
Atp6ap1	131.117	127.915	91.7648	138.984
Calr	107.479	186.06	70.1371	124.445
Aff4	123.017	101.511	111.42	151.841
Gria2	139.626	96.8412	99.289	151.249
Timm8b	134.589	93.1321	99.5486	159.077
Fez1	148.778	95.8677	95.5235	145.105
Gm12481	81.0219	194.718	99.5205	109.862
Sepp1	114.76	136.212	98.6925	131.919
AC073947.1	111.133	224.864	51.3964	92.7212
Rpl13a	97.9253	176.732	72.8601	131.634
Abr	127.329	82.4488	111.72	155.38
Stmn3	114.959	165.462	73.5481	121.066
Gm15725	135.022	108.502	95.899	134.752
Gm15198	79.9981	202.473	79.1665	109.3
Cx3cl1	105.519	180.229	70.7844	110.418
Snap47	108.319	155.433	77.8567	123.024
Arpp21	119.588	140.914	76.3739	127.29
Fgf12	134.068	49.8774	108.331	171.846
Rnf187	120.104	136.486	95.1168	112.213
Lin7b	128.37	124.39	91.1033	119.87
Scd2	108.423	139.666	81.8747	133.632
Ywhag	112.088	133.742	89.9882	127.539
Cend1	124.201	95.8729	105.992	136.892
Schip1	141.008	71.5628	103.901	143.996
AF357425	86.1719	52.9411	177.973	140.443
Ptk2b	86.9288	207.211	65.0374	98.2153
Tubb5	120.8	105.519	86.3532	144.353
Gm15430	161.257	52.3957	91.2372	151.683
Itm2c	124.103	120.502	79.2394	131.252
Apod	133.539	95.1453	96.312	129.015
Rab3a	122.246	119.44	90.1263	121.825
Mir186	130.97	0	169.623	152.976
Mdh1	128.464	96.6095	85.7008	141.834
Gm15427	127.859	73.1611	90.4227	159.477
Rbm39	121.06	92.6776	89.217	147.269
AC124613.1	50.9747	292.811	55.3385	51.0017
Gm16372	100.969	183.384	78.6925	86.2554
Fam107a	115.933	112.584	98.6177	121.382
Tsc22d1	131.785	86.6835	94.829	133.288
Kif1a	114.967	109.383	93.0971	128.821
Pitpna	135.199	100.263	92.2796	117.416
Dclk1	107.23	118.928	90.6631	127.374
Gm14794	150.29	51.9694	118.355	123.343
Ubb	120.142	109.366	86.2642	127.594
Gm7123	122.067	122.109	91.7239	107.269
Spop	131.747	55.8893	108.947	146.218
7SK	83.6095	235.17	60.1207	63.7433
Vamp2	90.5148	170.542	86.7804	94.353
Ppp2r1a	126.036	80.0314	87.8393	146.65
Bex2	134.5	80.5251	86.1539	138.712
Sdcbp	124.71	92.649	79.0766	141.597
Trim28	108.027	141.96	91.1262	94.8341
Mtap4	109.121	131.894	80.3847	114.179
Ddn	108.667	121.971	89.2295	113.921
Slc17a7	97.6323	152.763	79.6579	103.621
Atp6v1b2	115.667	109.517	79.892	128.52
Idh3g	100.445	153.785	70.4211	108.526
Arf1	108.823	110.279	93.6533	120.239
Rpl36a-ps3	122.914	86.2813	88.129	134.95
Reep5	121.985	91.081	83.3824	135.308
2610017I09Rik	105.54	139.058	69.5923	116.912
Ndufs2	134.657	73.6708	91.4108	131.141
Cldn11	104.677	137.428	61.8893	125.042
Glns-ps1	74.8193	198.472	69.4019	84.4901
Gm5620	97.6838	146.149	79.0177	103.473
Qk	114.18	80.8557	105.101	124.524
Epb4.1l1	88.3898	162.317	65.6309	108.238
Abhd12	90.7645	128.158	92.5205	112.051
Sdha	124.139	68.5041	80.0183	150.05
Tpr	117.374	73.5636	94.056	137.44
Slc25a3	125.647	82.9855	90.5114	122.705
Ckmt1	117.377	106.644	76.2124	120.984
SNORA12	41.3311	153.545	59.7424	165.948
Rnf157	113.489	68.0481	91.8802	145.584
Uqcr11	74.0586	192.194	61.0207	91.432
Sh3bgrl3	114.438	92.8038	94.1645	116.556
Gm9846	103.242	109.711	73.3074	130.316
Tuba4a	113.367	97.3328	81.9153	123.447
AC122183.1	6.58347	289.867	42.6322	76.8965
Nell2	114.957	91.6933	82.7273	125.852
Gdi1	82.4965	171.812	60.1259	100.552
Gm14337	113.212	102.423	83.5388	113.686
Tcf4	110.666	90.8213	100.226	110.066
Sgk1	87.8768	153.894	75.8582	93.8074
Tspan3	114.379	94.7035	76.8183	124.958
RNaseP_nuc	18.8927	355.787	22.0047	13.9576
Snhg11	67.4303	199.662	58.3534	83.3566
Atp5o	85.7286	135.468	68.0826	119.432
Atp2b1	118.052	90.8673	76.1177	123.467
Nefl	96.5181	139.94	75.9711	95.8278
Rasgrf1	108.455	92.3498	87.8565	119.189
Gm8186	101.389	83.8397	84.9168	137.126
Psat1	93.9645	131.487	67.8739	113.765
Psd3	113.818	81.5335	85.835	125.618
Fkbp3	115.941	94.4914	78.1595	117.685
Ndufa2	78.4343	198.353	49.7703	78.3632
Gpx4	124.859	66.0022	81.8455	131.799
Atp6v1d	127.445	64.9674	83.0848	127.542
Sod1	98.8221	115.57	80.7621	107.331
Akr1a1	95.3329	144.735	66.7602	95.4873
AC087184.1	45.3624	219.041	26.2796	111.261
AC156572.1	114.498	89.1708	111.63	85.7746
Srsf2	102.244	96.1826	63.9794	135.271
Gm6788	116.405	70.5688	96.2003	113.902
AL645948.1	91.9664	72.3136	100.979	131.627
Zfp365	96.1697	134.319	66.227	99.4958
Ndufc2	119.182	80.8364	70.5844	124.499
Serinc1	93.0874	101.397	73.3062	126.958
Sbf1	77.9463	152.158	63.1838	100.93
Gm17241	97.9265	104.447	71.2793	119.571
Enpp2	108.659	89.3397	71.99	122.303
Gabrb3	89.9791	122.897	74.3918	104.524
Anp32a	90.3823	155.402	66.146	79.5102
AC162914.1	45.8634	220.081	46.1867	77.9505
Clstn1	96.3913	101.27	70.7666	120.086
Pi4ka	95.7783	112.804	78.2184	101.048
Clta	107.209	97.0031	73.4158	109.942
Gm16056	94.5948	128.227	72.1492	91.8967
Rplp1	73.2754	174.25	56.2304	81.9835
Rpl10a-ps1	109.379	61.4783	85.8115	127.818
Anp32-ps	108.767	87.1275	79.4311	108.948
AC162893.1	88.4988	176.407	45.4819	73.7962
Cul1	121.563	54.8345	82.3508	125.389
Mlf2	99.1277	114.355	66.9577	103.023
Cltc	103.798	86.9544	67.791	124.828
Rpl14-ps1	111.164	62.1154	87.2498	122.604
Lsamp	113.325	84.4226	84.0746	100.943
Sv2b	112.935	77.8253	72.4211	119.133
Cdc42	93.7262	107.783	70.0148	110.79
Ift20	115.187	53.1229	90.7566	122.764
Gnai1	92.4654	115.12	65.6762	107.434
Gm9843	88.5568	138.752	58.7203	92.7781
Gm14039	110.027	113.053	77.8292	77.4697
Ccni	98.9776	90.6176	85.9735	102.648
Ctnnb1	88.9473	132.133	58.9232	97.8533
Atp6v1e1	93.0839	120.988	61.6281	101.663
Dlgap1	94.189	92.4685	83.5699	106.642
Brp44	98.0872	104.596	61.2676	111.395
Strbp	109.31	62.6012	73.7816	129.518
AC138214.1	0	0	0	373.067
Gm14541	122.215	42.9709	72.0058	134.942
Mapk1	100.448	93.7125	67.8073	109.525
Tulp4	104.893	61.737	76.8341	128.027
Gm15027	93.121	123.71	61.7214	91.8116
H2afz	117.97	39.2743	88.858	124.118
Gm14536	93.121	123.71	61.5291	91.8116
Hint1	98.1334	95.7653	73.2888	102.558
Napb	96.4026	95.7609	66.6273	110.908
Prkce	76.915	137.16	64.0563	91.3496
Rps24-ps3	75.3921	144.765	53.2152	95.6829
Prkcb	90.5129	110.965	62.3733	105.087
Vprbp	125.326	48.1106	95.1906	99.8665
Ndufa12	108.939	56.2813	73.349	129.847
Zbtb20	93.6427	98.8331	95.1213	79.7856
Cttnbp2	97.0092	77.9495	85.3098	107.094
Hspa4	122.097	54.8379	80.7186	109.165
Pfn1	92.3613	104.758	70.3389	99.2581
Chchd2	72.8812	152.811	46.0182	94.2181
Atp1a1	90.8653	108.08	64.3815	102.578
5730469M10Rik	110.554	60.5064	75.871	117.927
Syt11	89.9705	113.929	65.3234	95.4719
Igsf8	98.76	86.1661	74.3835	105.286
AC124379.1	46.8725	206.584	46.6253	64.4866
Pea15a	98.5191	81.4304	78.8424	104.895
Sept4"	97.5713	107.955	68.4548	89.5324
Rian	90.5164	86.7542	71.0764	114.868
Rps5	95.0121	92.7743	80.9549	94.2743
Nrn1	103.036	82.9089	64.4922	112.48
Pebp1	108.637	69.9251	69.4469	114.345
Nsg2	93.6384	95.0286	73.469	100.038
Nisch	76.1398	161.264	53.0709	71.31
Serinc3	101.039	72.8387	79.233	108.209
Atp5c1	106.092	63.5447	71.7956	118.428
Gm6293	136.95	46.4607	116.284	59.7808
Cdc42bpa	96.4339	66.4939	90.6553	105.166
Rrp1	102.289	91.9811	78.4474	85.9984
Dlg2	88.2262	93.0093	70.8929	106.419
Ptov1	89.9084	91.5666	80.7372	96.3032
Cntn1	98.9442	73.5503	74.3027	111.079
Gm12222	104.763	52.5888	92.3102	107.963
Hspa5	109.517	50.7841	70.62	126.546
Grina	93.8188	79.6681	84.4661	99.1517
Slc24a2	95.7103	81.3491	69.1184	110.787
U6	70.9146	144.108	76.9956	63.7154
Nrd1	82.4039	92.4176	68.7821	111.906
Tubb4a	93.705	77.5473	83.9637	100.088
Gm20463	71.0117	128.503	69.4056	85.9322
Akt3	94.1496	82.2331	71.9184	106.528
Pkm2	81.9325	124.05	60.6068	88.1704
Fam166a	54.5643	196.874	42.5231	60.1917
Gm1821	94.882	76.963	75.8478	106.35
Rps9	87.4561	112.642	71.028	82.7575
Cryab	168.328	39.7437	51.9472	93.8551
Gm10126	102.879	66.8228	92.1147	91.5548
Gm10197	69.9757	103.696	79.3462	100.243
AC122119.1	86.9987	117.619	41.4931	106.047
2610507B11Rik	82.5753	77.3872	81.7075	110.393
AL928544.1	94.2914	79.2104	73.0964	104.411
Mff	102.26	67.2393	64.92	116.49
Atp1a2	74.9044	133.96	60.651	80.5937
Scg3	94.0558	78.9686	70.7441	106.006
Atp2a2	94.3452	71.8139	72.0479	111.126
Pde1a	72.5874	147.161	54.4181	75.022
Fabp7	103.408	58.4807	69.2066	117.15
Prdx6	101.028	89.2685	66.5059	91.1174
Ccdc104	90.7658	75.3334	71.0967	110.467
AC152922.1	51.4004	198.056	34.5731	62.6436
St13	92.1747	95.6413	73.5559	85.1602
Gm12504	45.4188	231.065	22.703	45.0957
Gprasp1	95.31	78.4469	64.8819	105.213
Arpc2	87.8638	82.2416	77.0687	96.1233
Psma7	100.847	77.9295	62.693	101.765
Cyfip2	84.5551	93.7159	70.6964	94.2586
Rps3	88.4199	100.345	54.5991	99.4029
Gm14586	94.4305	81.6288	70.6788	95.0388
Arpc5	85.4312	96.7969	62.5111	96.9858
Gm7292	76.5389	121.874	56.9132	86.3614
Lynx1	92.5503	80.7748	69.9233	98.3707
Vti1b	100.704	72.8119	64.4589	103.189
Prnp	97.315	68.2757	66.8618	108.107
Csrp1	64.6775	153.169	54.0573	68.3769
Uchl1	77.7184	120.172	58.1486	84.1308
Atp6v0a1	81.3985	95.9292	67.6043	94.624
Gcc2	85.0457	38.7378	86.4784	129.045
Psme1	90.5875	89.4083	76.9765	81.6789
Plekhb1	81.1458	108.895	62.4029	85.3742
Ergic3	80.123	97.9266	64.7112	94.792
Gria1	80.7487	97.2084	67.9155	89.9679
Atp6v0c	66.9948	150.319	49.2403	68.9918
Sort1	80.2953	99.089	64.0821	91.6545
Snord95	1.42643	0	5.92728e-79	332.773
Ank2	82.661	92.9668	67.9924	89.7696
Gm8759	92.8638	58.5019	70.7815	110.938
Rasgrp1	84.6327	81.6406	66.6227	99.7171
Mdh2	74.5198	99.3709	74.7886	83.7535
Cadm1	85.7031	77.6645	73.9169	93.7632
Eps15	98.2898	70.6986	63.2182	98.6906
Mapk10	88.291	64.2308	79.8806	98.3413
Rpl8	88.8918	80.3626	63.5838	97.4589
Pfdn5	87.9211	89.869	64.4504	87.7308
7SK	90.533	170.081	0.0590942	69.0426
Mtap1a	73.8103	103.687	66.8064	85.333
B230208H17Rik	74.9497	107.377	59.6076	86.4576
Scg2	82.3379	100.744	58.3572	84.8681
AC109305.1	51.4263	220.948	24.8715	29.05
Prkar1a	89.1056	83.1351	59.6791	94.3538
Bai2	76.2124	110.06	66.0616	73.4762
Dhrs1	80.9639	77.556	59.6133	107.617
Trf	107.404	53.0723	63.4621	101.764
Elmod1	77.8009	100.755	60.6951	86.197
Gm9800	50.1137	194.403	25.638	55.1754
Tmem47	92.5016	37.9588	75.1809	119.583
Mir103-2	57.794	31.8081	66.8311	168.762
Gm4149	83.3953	78.3692	64.5676	98.2957
AC121600.1	57.6283	219.084	32.6952	14.5379
Eef1g	92.9593	52.0623	70.1567	107.634
Tnks2	94.3448	62.144	76.7726	88.8998
Pfkp	111.057	64.2684	63.2549	82.7921
Wnk1	95.2503	76.1252	64.683	85.2646
Hsph1	88.6106	62.6502	70.2758	99.3387
Hnrnpk	87.6529	61.4387	59.0444	112.555
Snrnp70	58.5849	153.334	48.2962	60.4751
Atp5g1	86.3733	67.5256	66.0908	100.201
Gm5776	93.2704	61.1889	67.1839	98.3433
Gm7964	93.9478	56.9805	65.9046	101.813
Gls	88.8843	70.6181	65.3558	93.1918
Eif4h	78.269	102.828	56.0075	80.7135
Lypd1	72.3447	117.078	53.6582	72.4113
Eif5a	84.1323	90.0612	55.1983	85.9449
Pgm2l1	81.6358	66.2034	67.5247	99.0846
AC134576.1	46.306	180.071	65.6054	22.3351
Celf4	85.511	71.5547	66.4938	90.3357
Tcp1	100.638	44.8118	64.4032	103.502
Gm12892	82.6466	87.7258	52.9391	89.8839
Shisa4	79.1861	83.4598	55.6425	94.7526
Ngfrap1	88.0403	66.3781	64.5886	94.0009
Cnbp	87.0592	71.7427	61.5679	91.4223
Gm5436	69.5313	96.0612	60.9675	85.1409
Lrrc17	23.0838	216.466	19.7632	52.295
Dnajc7	93.5124	59.9557	58.3824	98.6923
Gm14491	95.0834	38.0588	66.6814	110.599
Dnajc6	86.8084	71.2065	63.2091	88.7026
Psip1	69.1711	103.441	60.572	75.6621
SCARNA18	23.5961	163.631	58.9371	62.0118
Grcc10	78.1772	75.1409	56.7165	97.2329
Ndufa10	100.44	35.4137	67.2225	103.452
Tbcb	78.8847	89.5367	61.2598	76.8046
Xpo6	79.2348	71.6352	66.5257	88.9008
Rps21	79.0521	91.7942	58.8382	75.4853
Gm11930	103.824	51.3966	73.5629	76.0357
Slc22a17	52.219	153.902	42.3669	55.5836
Gm14450	108.858	50.9082	79.7086	64.4367
Gm12346	71.6826	103.175	52.3266	76.6266
Sept3"	76.3796	70.8556	68.0061	88.3752
Anks1b	88.806	57.7225	63.375	93.6307
Gabarap	69.268	108.731	53.4525	71.344
Plcb1	78.7452	75.8283	66.3416	81.0104
Celf2	62.1166	72.603	64.2247	102.362
Gm17349	76.4505	36.2272	162.859	25.2269
Atp6v0d1	88.8591	58.0658	59.7267	94.0331
Cpne6	75.2174	86.3203	61.8375	77.027
Prdx2	70.2229	105.394	51.3632	73.1883
Nedd8	87.8081	67.3474	60.2327	84.5449
Gm10191	89.8265	39.0286	70.1522	100.887
Syn2	84.574	60.6459	57.9988	96.4746
Atrx	77.5344	76.943	63.2802	81.2011
Rac1	78.6392	59.4408	65.7998	92.9523
Vmp1	79.9075	59.3421	60.9772	95.9843
Gm13685	93.63	39.0913	66.711	95.9134
SNORD113	100.365	0	48.3579	146.536
Spag9	73.236	74.546	63.1437	83.8868
Atp5g3	74.6119	79.2708	58.2265	82.4405
Ndufv1	84.1304	94.9034	56.0525	59.4488
Mir5115	76.867	105.763	110.93	0
B2m	77.3579	62.0208	58.8494	95.3213
Gm8292	66.8637	105.749	50.9227	69.4846
Mapk8ip3	77.9266	68.8482	57.0961	88.6808
Aatk	82.8928	81.9485	56.1708	70.569
Dync1h1	76.042	81.0563	55.3739	79.0312
Acly	69.0079	104.085	46.0801	72.2303
Clip3	73.9169	73.2527	70.6696	73.037
Rpl18-ps1	83.6454	52.8506	59.1983	94.1624
Pla2g7	81.0504	57.6164	64.4197	86.7675
Dynlt3	108.072	30.5584	77.5851	73.1502
Aplp2	60.702	116.503	39.6752	72.3933
Tubb4b	74.6657	86.932	50.7821	75.0643
Eef1a2	65.4622	102.755	46.4809	71.079
Gas7	77.0655	76.0682	59.0158	73.5435
Ndufs3	57.7635	115.297	42.7798	69.7548
Spock2	58.9716	107.891	49.4678	69.2036
Dpysl2	61.5653	96.1278	55.7794	71.9899
Mag	61.3552	106.233	48.3829	69.1273
Stmn2	81.5723	58.459	62.9042	81.8546
Nrcam	64.2038	86.3333	56.8481	77.2938
Gm1840	74.6481	75.2986	53.3125	81.176
Gad1	54.316	118.495	40.7595	70.5992
Stk25	84.3842	44.6659	63.0065	92.0564
Dos	84.4187	59.9425	59.3678	80.1716
6720456B07Rik	79.0387	67.4025	49.4207	86.9191
Snord57	0	0	0	281.974
Camkv	68.8298	92.268	47.0326	73.776
Gm7689	83.6431	36.9437	66.4094	94.8901
AC069308.1	34.5198	177.376	37.6846	32.1603
Senp6	86.3399	26.2543	67.9128	101.186
Arhgef9	78.7016	58.4183	62.7878	81.7413
Rab6a	67.9132	93.945	48.1305	71.5095
Scarna10	9.27868	255.897	6.94867	9.03144
Rfx3	67.6982	67.3133	70.2516	75.8843
Hadha	71.0753	56.1461	59.4984	94.047
Gramd1b	61.5357	92.0005	53.8709	73.1309
Scamp5	64.6798	103.174	45.1261	66.6705
Bola2	68.4553	101.055	46.1711	63.9615
Eif3i	77.3808	69.1937	55.3029	77.4032
Crym	81.965	56.9938	57.0924	83.0203
Basp1	68.3874	73.3794	59.2465	77.4947
Mical2	64.2025	81.7192	62.9098	69.5137
Acat1	88.382	40.6511	58.8125	90.324
Myo5a	85.0601	62.3055	60.2494	69.0991
Sept15"	73.4647	56.9896	55.8015	90.4425
Cplx1	58.687	107.003	45.4672	65.3709
Uba1	71.3863	74.6847	55.2309	74.7182
Fam115a	67.4653	85.7734	53.4091	68.7036
Csnk1a1	70.7207	67.9581	51.4779	84.4144
Dtd1	91.2703	32.2339	56.7638	93.8572
Psmd13	58.1383	142.786	26.2167	46.9462
Rps25-ps1	74.8012	58.4766	55.9785	84.4256
Arhgdia	71.6271	67.7802	50.8554	83.2619
AC163389.1	66.6223	80.4265	45.9293	80.4057
Scarna17	20.9275	145.125	52.2717	54.9987
Capzb	72.1221	78.3998	55.4534	67.3121
Gm17549	23.9775	181.913	20.9475	46.407
Map2k1	78.7495	56.731	52.9738	84.6868
Tmem85	78.1328	54.8739	53.9363	85.6035
Tmbim6	64.5954	91.5699	45.9468	70.3484
Gm10123	73.3714	57.3438	58.7305	82.8554
Zfp644	75.4879	62.1763	59.784	74.4277
Otub1	71.7251	60.9685	60.7269	77.6962
Dnajb11	76.3408	54.3054	54.9124	85.5341
Lphn1	75.8649	44.0928	63.7102	87.3242
Gm14719	71.76	64.6953	40.1365	94.2044
Cox5b	70.8878	77.0302	49.0491	73.1401
Prdx5	75.6422	59.5328	53.0729	81.549
Nrgn	63.5038	97.9603	50.0553	57.9735
Slc6a17	81.4356	41.4799	52.9105	93.3269
Gm10073	61.0692	93.7784	46.07	68.033
Pcmtd1	74.4139	41.9788	57.3825	95.0945
Smap1	80.1561	57.6461	51.5771	79.3896
Actr1b	79.1879	53.9923	56.4662	79.1131
Eftud2	52.1181	124.493	36.4697	55.393
BC002163	77.4457	56.4801	59.66	74.4735
P4hb	76.2731	66.1605	53.0456	72.4597
Ahcyl2	63.4316	81.3332	50.5911	72.3592
Ppp1ca	79.5975	56.536	44.5046	86.8616
Pex5l	62.1387	82.8039	49.7717	72.704
Sept7"	70.6705	62.7	56.4793	77.3669
Nedd4	74.6618	53.8402	56.3014	82.2091
Gabbr2	74.2478	33.743	62.5567	96.4026
Tagln3	61.0528	97.9147	44.8411	62.7676
Y_RNA	33.6129	203.495	28.7178	0
Tom1l2	67.9288	78.4847	56.2551	63.0816
Pkp4	69.1999	66.3988	52.1086	77.9357
Gm10263	63.5838	82.154	52.7945	66.4629
Spnb3	62.3828	84.688	50.6547	67.0021
Mir5109	51.9009	111.739	100.723	0
SNORD115	0	41.4643	2.62609	219.995
Gm9154	79.106	32.7548	62.7656	89.4116
Cs	73.4095	59.0069	52.5364	78.7195
Zcrb1	74.9948	58.5425	53.4214	75.8753
Cct3	74.9435	48.0172	57.0861	82.7378
Ociad2	72.2171	73.7372	46.2803	70.5005
Sfrs18	68.8624	69.9957	51.6987	72.0308
Ppp3cb	75.2947	43.2736	56.9536	86.9147
H1f0	73.5703	43.8869	53.8861	90.7068
Purb	88.1724	66.1529	16.8806	90.4408
Gm14088	80.1596	63.7509	48.0905	69.5435
Rnaseh2c	72.4677	51.4812	59.3457	77.9684
Gm5844	61.2673	92.0577	44.8052	63.0707
Ncald	70.6059	69.7463	47.494	73.1035
Ndufa1	77.9928	53.1544	55.0858	74.1665
Mrpl17	77.5972	62.654	47.1805	72.9482
Ntrk2	61.6536	79.6052	51.4942	67.6033
Map2k4	74.6636	57.8318	51.1109	76.431
Gabra5	69.7567	61.0859	55.8028	72.8405
Ppp2r2c	67.8129	68.7461	49.4998	73.405
Prkacb	69.3181	63.766	47.2962	78.999
Chchd10	73.8699	48.9082	52.951	83.4742
Scg5	70.2595	73.1222	45.973	69.1969
Anapc13	72.6185	49.3706	56.0552	80.5005
Rogdi	64.1204	63.1059	52.0808	79.1899
Gm13509	70.9229	54.8353	53.9982	78.7227
Kif5b	77.5338	48.7036	52.8585	79.3563
Pabpc1	59.1674	41.7116	75.4126	81.6679
Rab1	70.9063	47.9219	53.1107	85.8807
Zeb2	63.7323	67.8211	52.5529	73.4195
Gm15067	94.1722	31.2548	55.4848	76.1398
AC163349.1	83.1034	77.4021	59.1373	37.3334
Npdc1	50.7468	91.796	51.6324	61.9543
Gm16265	64.8664	52.5573	33.936	104.739
Mir453	83.8556	73.8426	0	97.9454
Ndufa13	72.1994	54.2217	52.3588	76.8092
Wipf3	65.021	52.081	61.9489	76.0187
Phyhip	58.4757	76.6699	51.2783	68.6133
AC124732.1	66.0457	52.9777	50.3266	85.4184
Gng3	59.1501	77.1391	50.1652	68.1591
Gm14480	92.9621	35.937	54.2502	71.0043
1110008P14Rik	68.5602	58.2735	54.341	72.8927
Ndfip1	77.6452	48.2781	47.2628	80.584
Atp2c1	64.7401	58.2374	46.9992	83.6541
Cnksr2	66.2466	61.4053	53.6961	72.1488
Atp5k	59.9973	93.9959	41.0755	58.2723
Tspan13	69.8101	56.2122	46.2789	81.0251
Hist1h4d	50.6974	92.5017	40.2917	69.5578
Braf	63.6066	67.0765	52.4163	69.8835
Gm11702	64.3391	62.9517	125.653	0
Slc6a1	55.7761	89.1859	44.4343	63.2568
Gm14173	68.3401	60.5037	52.1958	71.6075
Enc1	64.0005	71.7208	44.005	72.2274
7SK	44.748	132.364	31.4839	42.9614
Mrps21	71.8444	38.9577	54.3078	86.3819
Cdk16	64.9773	56.3991	49.3944	80.5881
Myl12b	70.2891	59.9725	48.0795	72.9365
Dusp3	64.9044	70.8761	50.4513	64.9067
Ghitm	76.7198	45.1	48.6788	80.3892
Uqcrc1	74.5717	59.2502	48.606	67.8814
Eef1b2	74.9472	63.6149	51.702	59.9347
Ids	56.7426	82.3726	47.8078	63.25
AC102096.1	65.2298	149.033	35.8892	0
Ndufa7	62.6836	70.0862	45.1178	71.4583
Eid1	44.0787	119.171	34.7934	51.2664
S100b	62.4904	81.3798	45.6164	59.1631
Gm6134	67.3762	47.7494	67.7281	65.5556
Rpl38	64.7453	81.6065	44.5469	57.3289
Ppdpf	48.6452	101.115	39.0116	59.3124
Cltb	58.4627	96.1746	41.8464	51.5577
Capza2	68.4341	64.0648	39.6823	75.5613
Ppm1e	68.5005	53.1605	48.7168	77.3156
Paip2	67.0514	54.7022	50.0302	75.7859
Rab15	45.5836	122.507	31.7785	47.4549
Ndufv3	66.5526	66.7434	45.5881	68.2591
Cul3	86.3169	27.3442	58.0965	75.1622
Chd3	44.6046	115.936	34.6864	51.691
Trim2	66.025	58.361	48.183	74.2214
Gm9385	58.0459	47.3129	55.5153	85.8495
Zc3h15	64.2661	71.9325	45.0177	65.2482
Sdhc	51.5264	92.521	53.0887	49.2169
Chd5	33.7622	138.894	28.8042	44.7278
Minos1	76.2154	46.363	48.1624	75.3831
Gm15431	70.4206	49.0442	44.3069	82.3243
Rpl36al	67.7455	55.661	45.9583	76.5873
Rabgap1	70.1681	49.3614	57.2627	68.8808
Actg1	52.7116	98.7872	35.0792	59.0674
Snord64	62.5813	0	0	182.741
Abcd3	61.1037	54.8067	52.0157	76.8736
Sqstm1	41.0562	124.319	33.7272	45.3297
Pfn2	66.6053	53.2461	45.8878	78.6497
AC155261.1	101.013	61.8578	53.2211	28.2073
Slc4a10	72.9553	49.3564	51.8991	70.0853
Acsl6	72.5997	41.4635	50.0654	80.0845
Zfand5	68.9956	35.9047	43.488	95.749
Ap2s1	50.9636	106.826	39.4763	46.5543
Ndufs7	64.0301	58.221	46.9961	74.5025
Arl6ip1	73.0409	51.8654	43.9201	74.8217
Ddx5	62.7944	64.6912	41.4793	74.6324
Dkk3	70.6143	54.1266	47.5511	71.2909
Rab7	64.4638	54.5981	59.3203	65.1352
Usp22	73.7658	47.1089	55.3322	67.2322
snoU83B	56.434	124.238	62.6481	0
Morf4l2	37.4897	135.596	26.3918	43.6933
Gm10072	72.9486	28.1586	58.9652	83.0486
Ccdc47	67.8115	44.5017	49.4598	81.1087
Mir1188	30.431	152.682	59.5764	0
Atp5j2	58.908	74.8739	43.4247	65.193
Ociad1	69.5914	55.8384	44.0299	72.8281
Gm13493	65.3611	49.556	53.4431	73.8519
Hras1	60.7607	85.2265	46.6172	48.89
Grin2b	59.4778	67.1049	43.8599	70.6081
Gm6767	66.0024	55.8884	50.205	68.7056
Mir5113	0.000837713	178.934	15.7447	46.0454
Rnf14	66.301	57.9577	43.7939	72.6417
SNORA79	36.0685	101.24	66.3164	36.8628
AF357355	50.1826	165.714	0	24.4227
Abca2	62.3523	63.2377	50.7214	63.889
AC101886.1	78.3593	47.0152	65.405	49.1813
AC122459.1	77.8376	47.0152	65.405	49.1813
Ppp1r9a	55.7933	67.5603	46.4625	69.6033
Tef	49.6771	90.8144	43.0774	55.0303
Pink1	59.0701	69.2812	49.2329	60.6874
Tuba1c	57.2495	74.6959	45.3052	60.5911
Sfpq	60.5084	58.9375	51.408	66.9598
Abi1	59.7202	75.2033	46.9666	55.6021
Gm13007	70.2273	29.7338	56.7166	80.7014
Prkca	59.4361	56.9409	48.0736	72.7526
Zfp207	71.2784	42.8397	55.1673	67.7861
Tmod2	69.2044	43.5112	54.42	69.8007
Myl6	52.836	96.0708	34.5905	52.9666
Sel1l	74.1345	47.463	44.3899	70.2762
Gm20430	65.3741	51.1476	49.1088	70.5711
Pdhb	63.6613	57.2265	41.9144	73.396
Bcas1	75.217	33.3608	70.3432	57.2109
Mpp6	63.2741	48.571	47.0005	77.1183
Ybx1	62.2908	45.1044	48.5778	79.8233
Lztr1	56.757	70.1681	35.5246	73.1267
Dstn	66.1596	51.9578	44.1755	73.1267
Mrfap1	61.7366	63.6812	41.0615	68.9195
Trp53bp1	61.9297	66.3914	44.9162	62.1472
Gfap	49.7101	84.7049	41.4854	59.2963
Ralyl	74.438	41.4748	48.2609	70.9443
Edf1	69.8567	40.0147	54.3113	70.744
Rps29	54.312	76.8604	47.3439	56.3739
Gm13862	71.5535	44.4409	62.1283	56.7062
Dctn6	73.6011	40.9299	40.9526	79.1322
Dtna	63.8422	46.3152	45.3142	78.9826
Dnajc5	61.591	60.9288	43.3024	68.2845
RP23-71G16.1.1	69.0298	29.1145	56.2488	79.2767
Lancl2	67.7084	35.5473	54.0259	76.355
Tmem59l	60.8084	60.1934	43.1106	69.3512
Cox5a	71.8172	48.3323	42.2922	70.7582
Atp6v0e2	59.8669	60.0707	42.985	70.2627
0610007C21Rik	59.3322	66.7985	40.0603	66.9214
Pcdhga8	56.1002	60.7721	49.553	66.5252
Ndufb5	66.0619	38.3514	43.3262	84.739
Fyn	64.8991	51.8606	43.3408	72.206
Tpm3	43.3972	102.677	35.7329	50.4455
Cox17	54.7134	70.7596	39.4345	67.2523
Cmtm5	63.6889	63.5878	48.2296	56.088
Trim37	61.8107	62.414	40.9265	66.322
Atp2b2	50.0741	81.4628	38.8772	60.8783
6330403K07Rik	65.396	56.4004	43.4249	65.9738
Ndufb10	58.7954	65.3576	40.6024	66.3101
Gnl3l	73.6253	37.8083	52.0501	67.2591
Matr3	67.6431	47.4361	42.3829	73.0611
Lsmd1	66.824	46.7338	49.2991	67.6314
Camk2n1	56.7366	62.8954	44.292	66.3537
Nfe2l1	63.2608	55.8396	46.2176	64.8612
Homer1	61.4684	54.6887	45.8915	68.1304
Pafah1b1	60.6983	54.9547	43.3866	71.1288
Sept8"	51.7674	81.6573	37.6933	58.8579
Clasp2	64.3095	49.728	45.7984	69.7203
Snora7a	47.5529	26.1717	68.9472	86.7858
2510003E04Rik	65.2655	53.0175	46.0962	65.0186
Wac	71.7053	40.5044	59.1533	57.9824
Leng8	47.0136	69.7141	53.2657	59.3089
Ggnbp2	72.5834	21.741	51.6456	83.0038
Prepl	57.5695	71.1138	40.1683	60.0671
Rpn2	48.534	77.4314	27.8353	74.6791
Ssb	60.2886	47.2016	38.7267	81.8859
Sphkap	60.7763	59.2349	44.0295	64.0116
Mrpl52	64.0268	55.173	49.9043	58.5219
Cadm2	70.7015	52.6576	45.6523	58.1258
Bag6	58.2386	60.4296	49.485	58.6129
Mosc2	49.5082	90.6302	31.7062	54.9192
Psmd4	55.8059	78.8399	36.5485	55.2001
Strap	87.9287	26.3543	59.6658	52.376
Srp14	58.9395	51.3275	40.9057	75.0484
Ndufv2	58.3999	58.636	41.2104	67.9742
Trappc1	56.5734	57.0393	44.1624	68.2097
Adam22	72.6799	28.6557	52.6872	71.799
Gnb2	54.5219	81.4149	40.6745	49.1372
Tpt1	53.8354	75.9453	38.8073	56.2863
Cox7a2	53.3335	64.8115	43.8925	62.7113
Trim44	64.0014	41.4208	48.6861	70.4368
Fbxw7	65.129	52.1882	43.5775	63.5943
Slc12a5	60.1594	54.9095	41.3259	67.9879
Fdx1l	66.823	36.3055	51.6176	69.1541
Eif6	47.6166	83.0394	38.8271	54.1371
Gdi2	63.5907	36.4284	44.004	79.3941
Acsl3	64.0588	42.7491	48.5324	67.848
Gsn	67.8951	61.301	35.6865	58.1197
Gm19246	60.6025	44.9651	47.8594	69.2468
Gm11631	65.5672	45.8458	50.7929	60.0323
Rpl22	57.2352	50.5723	46.5379	67.8131
Tspan2	63.7101	38.6932	46.7318	72.8505
Fgf13	64.8167	41.8319	51.3731	63.6024
Gm6142	63.0468	35.4227	47.886	75.2528
Gm12988	57.3603	59.0019	39.8068	65.2885
Pcsk1n	48.3435	84.7953	42.1098	46.2033
Tubb2b	55.8282	61.9309	40.6922	62.9762
Gm8822	63.8839	44.6625	51.0081	61.7572
Gm12112	68.5548	50.4219	44.6993	57.5499
Atxn10	57.9811	52.8467	45.0961	65.0663
Rpl32	54.1282	62.0584	43.0684	61.6145
Ahcyl1	63.3702	35.476	52.5501	69.032
Casc4	60.1504	51.488	50.9496	57.7025
Scn3b	68.5436	43.2889	44.976	63.2582
Scarna9	0	60.2334	0	159.788
Psmb6	52.033	66.0015	41.3653	60.4825
Prkcc	50.7886	71.364	41.8784	55.7726
Ttll7	61.8901	43.8996	42.3918	71.275
Ctage5	59.1686	31.764	61.8458	66.553
Lmo4	50.1023	66.1112	38.9259	64.1118
Son	58.6668	52.5207	42.9879	65.0216
Ppp1cb	66.0364	39.3865	41.7718	71.9931
Stk39	46.5211	89.1606	35.6385	47.6479
Fkbp8	52.0434	68.5799	39.2583	58.9445
Gm16382	65.9949	28.2342	54.3141	70.2293
AC132957.1	57.7761	2.25398	140.388	18.3368
Negr1	50.7967	53.7064	50.0435	64.1265
Copg	53.2293	70.6985	35.9448	58.7722
Eif4b	58.1293	56.554	39.8134	64.1283
Pja1	59.502	48.5365	44.7296	65.6163
Tpt1-ps3	52.9665	57.62	43.1212	64.6219
Mocs2	62.7021	42.9902	47.3007	65.3214
Erc2	59.3514	48.5888	47.0558	63.2715
Usp9x	60.7768	49.6227	41.1178	66.734
Prrc2a	44.3209	69.9809	45.8572	57.6996
Unc13a	50.6039	69.8236	40.2328	57.0576
Rpl14	59.8891	43.7358	44.9989	68.1714
Erp29	62.6174	48.163	43.8639	62.0501
Myo5b	48.713	79.5161	40.1225	48.0317
Rpl18	62.5641	62.4941	43.0823	48.0785
Phactr1	59.1589	71.7321	37.156	48.0614
Ctsa	59.4031	50.996	45.0472	60.6389
Peg3	53.1789	61.1714	43.8287	57.874
Gm13004	65.0574	29.951	52.8329	68.0693
Rplp2-ps1	49.7564	66.9774	41.7812	57.1191
Gap43	61.3308	46.9514	40.9049	66.4126
Cct5	60.6996	39.5073	41.5784	73.7931
Hnrnpu	53.7936	56.2793	43.7858	61.6542
Guk1	65.9069	44.7423	43.3076	61.4786
Plekha1	68.4951	53.5854	45.7755	47.4571
Sez6l2	51.2266	58.1834	39.5057	66.3373
Strn4	42.0932	87.182	33.6603	52.1892
Gm15745	58.4151	53.5833	53.2478	49.8268
Gpd2	61.299	38.5071	43.5524	71.4983
Ppia	57.3982	52.3969	43.3661	61.582
Mtdh	61.6253	44.3057	51.1832	57.5648
Gm6548	57.6467	56.5949	38.0067	62.0196
Scarna3a	29.7205	104.687	27.7692	52.0715
Ube2j1	59.8983	50.1916	41.7817	62.1834
Cops2	69.2329	26.6615	42.9353	74.5179
Gm10443	45.3793	63.7731	38.33	65.662
Psmb2	63.6296	38.7263	43.4883	67.1996
Gpi1	52.8943	60.7086	38.293	61.0445
Mir546	113.247	3.77142e-18	55.0446	44.577
Rps27	58.5856	54.2788	38.1053	61.8466
Snrpg	51.6562	61.7084	40.9826	58.2116
Lrpap1	57.3324	59.7318	41.2282	54.0563
Far1	64.0877	41.9638	48.4753	57.7911
1110001J03Rik	48.5619	67.6713	41.5561	54.3821
Mir544	78.3782	43.137	90.634	0
Pop5	56.1153	58.2144	37.4203	60.3345
Gm3788	55.2294	53.4231	42.6706	60.6348
Med24	67.9207	25.7585	45.9849	71.998
Tpi1	55.7441	67.291	34.3585	54.2142
Sept5"	43.337	90.1472	35.8999	42.2195
Nars	61.0282	49.2165	40.6294	60.7119
Gm15800	47.5847	69.1474	41.4897	53.1974
Ptprd	53.1814	55.5268	40.577	62.0272
Arhgap21	47.6571	72.6887	40.937	49.7549
Aes	49.4479	72.3709	38.7461	50.3568
Snord14e	53.0898	88.343	23.5393	45.7718
Bag1	57.7561	42.1622	45.9852	64.5466
Dad1	49.4509	66.9511	39.6864	54.1533
Ube2r2	55.6121	47.4983	48.8813	58.0967
Sgip1	56.1932	52.5278	46.6717	54.5487
Ptprn	52.9174	57.2189	38.4879	61.1686
Gstm1	59.908	35.3431	49.9663	64.5027
Cops7a	56.9361	48.1404	44.28	60.2647
Trnp1	54.9944	53.7766	41.7333	58.9959
Rufy3	58.7088	40.4052	43.1739	67.1449
Usmg5	42.3833	79.7074	31.4187	55.6279
Ap2m1	59.4172	40.2114	46.2554	63.0057
Cab39	49.1665	76.8135	40.3056	42.5531
Epha7	53.8544	63.3227	41.8493	49.7876
Dusp7	54.0131	66.1344	47.7876	40.6178
Gm2986	80.4781	17.4107	49.1686	61.4884
Gm14760	57.2881	42.8915	43.1767	64.8825
Gpr37l1	56.2007	52.7505	36.96	61.8563
2900097C17Rik	49.5776	60.7156	37.219	60.2188
Snord58b	16.3815	0	0	191.34
Dgkz	56.273	55.1653	41.1934	54.7402
Ly6e	56.7882	46.5543	46.1248	57.7446
Eif3s6-ps2	51.392	46.696	34.5478	74.4574
Gm17431	45.3544	73.8429	36.9432	50.7956
l7Rn6	61.7474	31.0707	44.1088	69.9633
A830010M20Rik	59.121	41.3311	47.3656	58.8809
Rad23b	50.7908	66.409	36.1258	53.327
Flot1	61.8248	27.8768	45.0966	71.7991
Selm	37.5713	93.5493	35.4915	39.641
Dync1i2	51.2885	67.669	44.303	42.8618
Atxn7l3b	57.3814	42.9959	44.5612	61.0791
Ncam1	51.5968	48.2289	44.5487	61.4457
Cbl	52.257	23.8039	50.6974	78.9265
Paics	64.0482	22.809	42.9032	75.9183
Pgbd5	43.2463	61.0194	52.6466	48.2126
Gigyf2	44.5623	88.9047	27.639	43.9511
Mrps12	42.4754	88.2779	29.4578	44.8149
Prkar1b	52.1626	56.1255	36.9491	59.7089
Gm9858	60.1648	27.1705	48.8138	68.7485
Ypel3	56.4512	52.6998	40.5301	55.1867
Cadm3	59.3314	52.7589	34.6406	58.0744
Srsf1	56.8189	40.9608	36.3202	70.6064
Mtpn	57.023	44.1663	37.8233	65.6266
Gm6863	57.4038	45.2828	42.5913	59.2827
Gabrg2	61.6836	46.8246	40.7285	55.1267
Serp2	62.6574	36.9306	47.0457	57.6653
Gm11694	73.3858	17.5471	44.4202	68.7014
BC031181	51.3052	54.7041	38.6236	59.2321
Npepps	63.8398	39.4594	44.8239	55.5948
Pspc1	63.6558	31.5772	45.1624	62.8581
2510006D16Rik	54.942	47.5947	44.5101	56.0614
Fam92a	65.6065	27.5289	44.4768	65.2953
Gm13050	58.9405	35.9443	49.4422	58.1374
Gm3244	53.2056	47.4209	39.8785	61.9516
Npy	40.1431	72.6431	29.2094	60.1432
snoZ40	46.1202	0	21.3327	134.674
Sorl1	56.873	65.0651	45.2664	34.8383
Fkbp2	49.763	72.7818	31.8191	47.5737
Rab3c	52.5844	47.6415	37.5043	63.9656
Cxx1c	50.3899	55.2886	41.893	54.12
Scn1b	45.4464	75.5146	29.6679	50.9625
Tceal5	34.5327	84.7758	32.8037	49.3961
D3Bwg0562e	51.92	49.0387	41.9277	58.6039
SCARNA21	0	181.637	11.6102	7.89918
Cdk14	57.0933	37.8081	37.8478	68.2209
Polr2g	50.5875	55.7384	32.8445	60.9739
Acot13	61.9155	30.2148	51.1841	56.6164
Ldha	54.0702	43.1907	37.7862	64.8835
Papola	57.7781	26.4141	45.2345	70.3776
Mbnl2	51.4125	39.2239	45.298	63.7806
Rbfox1	50.7964	45.9844	41.3691	61.443
Clstn3	35.6558	88.1	22.8696	52.8416
Arpp19	61.6056	57.3253	27.675	52.7231
Adcy1	49.6739	47.3157	43.0111	58.9307
Fam131a	49.5273	66.5065	31.1108	51.5682
Stau2	58.1749	31.9479	41.9354	66.6287
Gm7936	68.5581	24.8655	51.234	53.595
AC102240.1	19.9874	132.342	25.9329	19.9524
Rpl18a-ps1	63.1587	24.7875	42.6848	67.2669
7SK	59.1523	79.1219	30.8048	28.7682
Diras2	52.9785	40.3046	40.0153	64.3262
Gm15450	59.9239	34.8384	39.9264	62.8572
Dlgap4	27.1977	100.785	28.1539	41.4024
Gm12183	54.3463	46.9873	37.3479	58.6949
Swi5	59.0083	36.2287	40.4321	61.6975
Mapkap1	57.3931	33.8286	43.5281	62.437
Ptpn4	53.5902	34.9645	42.0302	66.5855
Mapk3	54.4077	31.4889	49.5378	61.4521
Eif3k	50.0855	64.8057	34.6181	47.2326
S100a1	46.9873	67.6906	32.0412	49.8564
Gm9234	54.5533	40.8035	44.2092	56.9912
Amfr	58.5307	47.1729	35.7286	54.8454
Neurod6	48.5568	59.2121	34.0125	54.4458
Tmem151a	40.8901	60.6759	32.9704	61.6407
Gm5822	54.5237	47.8677	40.0619	53.644
Atf2	50.3782	43.3875	43.1234	59.0386
Sult4a1	53.4792	50.6735	36.3989	55.2836
snoU90	10.1671	163.856	7.60568	14.0133
Jph4	38.9613	74.7937	38.7313	43.059
Tfg	51.6828	34.0087	44.6376	65.2055
Gm12070	52.7264	45.9213	39.0867	57.5541
Ptma	42.4224	77.8846	26.1899	48.6352
6330403A02Rik	54.9455	40.8896	41.5818	57.6434
Gm14251	54.9183	43.5111	42.5126	54.0202
AC144905.1	38.8123	0	50.267	105.779
Kifc2	43.4973	70.2092	36.1831	44.9429
7SK	46.7964	65.413	37.9777	44.3118
Usp32	53.6656	50.7794	39.3729	50.6504
Mir382	18.1124	159.496	16.7557	0
Gm7331	51.5218	39.113	45.61	57.9767
Stx1b	43.8539	63.6244	36.139	50.4989
SNORA48	29.0882	66.5763	34.6035	63.8132
D4Wsu53e	55.5942	31.5301	41.326	65.4053
Cadps	49.9341	50.1257	37.7223	55.8721
Copg2	49.2294	42.0544	41.2581	61.0933
Mir495	54.3372	0	33.5113	105.779
Eid1	72.6866	6.79023e-05	46.6064	74.2906
Nfix	51.2784	35.1538	56.0889	50.9345
N28178	44.8423	53.3056	39.4555	55.7225
Ubl3	53.3439	52.8567	35.8756	51.0541
Cyp51	58.4915	26.6629	39.8185	68.1065
Gm10557	55.5533	28.2535	43.8383	65.4075
1810027O10Rik	24.7389	119.849	22.3046	26.0985
Kcnab2	46.6091	60.9405	34.4327	50.9701
Snord53	78.3782	0	0	114.435
Gm11942	39.3813	82.2602	29.6599	41.4995
Sccpdh	54.7136	32.5173	35.8669	69.5903
Tlk2	48.8161	46.2566	38.7052	58.8839
Elmo2	54.7772	50.5495	35.7538	51.5704
Lancl1	45.5225	70.7705	36.3798	39.9588
Tpd52l2	55.3678	46.1186	40.6107	50.4263
Dbn1	24.508	118.999	22.0181	26.6172
Bsdc1	61.275	54.0844	38.2075	38.4156
Pcdh1	43.4367	65.7315	35.4286	47.3103
Lin7c	55.3784	29.4242	35.6319	71.4149
Trp53inp2	48.0242	51.3626	38.6386	53.7414
Nmt1	37.3228	77.7895	31.6331	44.8945
Mir344e	0	0	0	191.34
Gm10186	57.1032	35.4956	38.52	60.0202
Zfp238	44.8745	66.4096	30.3692	49.4675
Gsta4	54.6522	39.627	37.1736	59.6093
Copa	57.3893	35.6181	33.3136	64.3348
Atp6v1c1	51.8639	40.8818	34.7402	62.9475
Npm1	52.8473	41.671	36.2163	59.5327
Cttn	49.7829	80.7732	21.7675	37.9413
Gm11410	44.2052	44.718	53.7892	47.4469
1700020I14Rik	46.8024	42.623	35.6419	65.0825
Fads1	57.398	29.0757	41.9472	61.7102
Itsn1	43.1565	65.3876	35.3741	46.0445
Timm17a	57.5477	33.1112	40.7126	58.4153
Rpsa-ps10	34.5219	87.2062	27.8803	40.1015
Rundc3a	42.9649	74.5157	27.702	44.2872
Ahsa1	52.6016	47.0498	34.4172	55.208
Caly	49.7388	44.8904	36.0503	58.5536
Scarna2	27.3583	95.846	19.3804	46.6413
Rbbp6	57.6814	27.0406	37.9826	66.4936
Abi2	47.3658	49.3905	36.6536	55.4145
Gm5644	53.1835	26.7788	43.6689	65.1333
Eri3	39.9853	61.0061	34.4846	53.2804
Mink1	39.8887	82.698	28.8639	37.2151
Osbpl1a	48.4775	55.4748	35.1482	49.5265
Ctxn1	43.6935	60.8961	40.5089	43.2614
Pmm1	47.8162	61.2114	37.92	41.3989
Ndufa8	45.5837	64.4519	32.9377	45.3731
Mtap7d1	35.0459	100.905	26.1262	26.2231
Omg	52.6341	34.0789	41.413	60.1191
2010300C02Rik	46.1012	57.7788	36.4448	47.8634
Ube2k	53.1862	35.7767	42.1284	56.7251
Tax1bp1	60.9565	27.8785	39.2968	59.3315
Gm14176	47.0292	52.8898	36.8032	50.6979
Uck2	46.0154	78.6843	62.6481	0
Snord37	107.972	79.2328	0	0
Herc3	48.8118	52.7724	33.8744	51.3528
Arfip2	36.2604	85.72	31.0134	33.7753
Rnasek	50.818	43.5208	47.0941	45.2846
Gm11964	58.3057	22.5868	44.725	61.0669
Polr2b	61.0293	25.1715	52.5574	47.884
2810428I15Rik	32.146	113.071	22.4977	18.8377
Ugt8a	48.9662	41.9262	35.6179	60.0187
Agpat3	40.6971	64.8937	33.7909	46.9699
Cope	52.5015	48.1978	39.789	45.3624
Trappc3	56.1317	41.8006	32.5752	55.1934
Phf20	43.8413	35.9451	30.2784	75.5838
Gpbp1	55.4322	22.0779	42.5863	65.5351
Synj1	0	104.609	0	81.0212
Gm9763	62.0924	18.8611	42.8106	61.8296
Gm4997	42.887	52.0457	38.5538	52.0934
Brd2	45.1438	62.3545	37.1067	40.8275
Atp1b2	44.881	48.4019	37.87	54.2315
C030046I01Rik	45.6206	60.2573	36.1246	43.3497
Car2	54.554	28.5585	38.3157	63.7153
Gapdh	48.1365	36.7756	39.8621	60.2082
Pcdh9	50.6416	39.8144	39.4816	55.0363
Ddx3x	53.9136	33.8458	41.1195	56.068
Rpl23	44.9847	50.8556	31.5114	57.4684
Map1lc3a	41.7791	70.1689	32.2175	40.2734
Gm12231	48.9186	47.0802	32.8671	55.5553
SNORD115	5.65043	2.59152	8.9574	166.999
Gm13352	55.6959	39.6156	37.1375	51.7251
Bin1	49.8586	45.1701	33.7301	55.0997
Mllt11	44.9622	55.562	35.5268	47.6721
Tmeff2	60.4464	24.7356	44.0508	54.4384
Cox7a2l	48.6122	46.7374	35.2081	53.1094
Cap1	46.5562	51.4722	34.2584	51.2293
Ttc1	52.5673	33.3366	33.1542	64.4049
Romo1	44.8564	42.1527	42.2883	54.1345
Itfg1	53.7647	33.3459	39.2449	57.0528
Ndufs6	37.0858	76.3288	27.4207	42.5599
Nrxn3	40.1509	69.0639	30.8913	43.195
Higd2a	48.3897	48.1636	38.2842	48.4404
Sar1b	54.2775	27.1553	37.6888	64.1063
Cops5	47.1274	34.7871	36.4473	64.8636
Hdac5	49.2872	57.9894	31.7531	44.1236
Rps11	53.6886	28.16	37.556	63.6623
Tspyl4	43.7123	65.0741	29.0124	45.1883
Cnot7	56.1317	24.4937	46.0752	56.1464
Klhl2	54.4644	38.8907	34.8431	54.45
Fastk	36.7034	70.3856	29.4466	46.0495
Plaa	49.514	26.8592	30.124	75.6001
Gm7866	49.8111	33.3472	43.2941	55.4404
Luc7l3	49.6841	60.4308	39.1539	32.399
Cyc1	52.9006	34.5338	40.2661	53.9474
Grb14	48.9363	35.6852	40.0087	56.8496
Gm4963	56.4834	27.8756	40.7033	56.027
Acyp1	54.6278	21.6836	35.4637	69.2017
Dctn3	52.9907	34.0487	41.1372	52.5441
Fis1	43.4104	60.5986	29.0176	47.64
Gm14892	36.3117	94.0017	24.0907	26.1981
AL772349.1	22.3396	114.617	24.4858	19.0734
Gm15516	54.4755	29.1873	39.1153	57.6689
Asrgl1	52.6529	37.7671	32.1613	57.8541
Cct2	50.8242	35.6407	36.4424	56.9449
Ndn	52.4822	33.0239	34.4492	59.8422
Whsc1	53.315	44.524	37.8647	44.0104
Gm7180	53.4763	38.1146	40.4524	47.6199
Rps24	37.8714	66.7586	26.1139	48.5552
Vps28	52.7924	39.2835	35.6532	51.3332
Ccdc28b	45.6824	49.3884	37.827	46.1457
Glrb	58.3108	27.1846	32.0358	61.4511
0610037L13Rik	57.0937	30.622	36.7755	54.4405
Snx3	38.2415	72.357	27.5381	40.7646
AL596117.1	61.4204	15.6425	43.2626	58.5067
Gm12034	49.815	40.1527	37.4525	51.2906
Mrpl18	49.6984	22.041	38.18	68.6117
Gm13192	43.5876	54.5244	33.711	46.4344
Stxbp1	47.7777	46.2709	33.1116	51.0909
Gm10689	53.564	33.6551	36.7819	54.208
Dst	48.584	38.3547	36.3959	54.7235
Gm11808	47.4827	39.4586	39.7162	51.2714
Gm16550	40.7731	39.1544	38.7315	59.1194
1500032L24Rik	48.7986	39.5125	34.2751	54.8055
Akap11	50.2532	32.9628	37.7119	56.4268
Amph	47.1019	39.7628	36.4058	53.719
Gde1	50.0529	39.6453	33.1949	54.0201
Acot7	44.9456	51.1568	35.9143	44.7815
Gm12643	55.3188	21.3603	40.5	59.5793
Wsb2	36.0116	73.2673	28.1636	39.2466
Vps53	61.5488	30.0903	39.5483	45.2205
Sdhb	41.4582	64.8683	30.5391	39.5086
Baalc	44.6197	45.4473	35.6779	50.3834
Asns	57.391	26.9182	33.9549	57.7908
Robo2	45.6897	49.9524	40.002	40.3459
Lphn3	49.7767	39.3952	38.1545	48.6514
Sptlc2	49.6519	21.9028	37.8928	66.5238
Fads2	38.4853	62.1307	34.5979	40.6583
Nkain2	58.3147	28.3157	45.7159	43.4884
Exoc6b	52.8107	35.9608	36.8919	49.9058
Sdc4	45.6089	45.9351	34.4949	49.3002
Cyb5	51.7071	35.7626	37.6408	50.0423
Plk2	52.0397	38.511	35.6656	48.6488
Polr2m	44.2814	48.4877	34.9228	47.1164
Ncan	36.591	59.4486	34.1859	44.2067
Uhmk1	49.3407	31.7518	34.4938	58.6742
Ost4	52.4903	32.6121	35.4875	53.4832
Ppib	58.2843	20.5848	37.3222	57.7692
Chmp2a	47.9337	54.7022	32.5867	38.6583
Kif3a	48.919	39.3872	33.4772	52.092
4833439L19Rik	46.4207	41.8212	39.3562	46.2489
Gm15466	30.1324	94.1034	15.7113	33.804
Ufd1l	43.5705	60.8572	30.804	38.2277
Phactr3	44.3469	53.9039	35.0488	39.9644
Srsf11	44.2622	47.6361	37.755	43.5783
Gm7335	54.0731	14.288	39.7648	64.9676
Stam	49.5995	44.2763	32.2316	46.7878
Psma6	41.7757	40.0077	30.856	60.2299
Csde1	49.7354	37.4088	32.6423	53.0337
AC154187.1	36.232	47.2202	89.1203	0
Ulk2	46.5859	37.7202	39.8918	48.2461
Aftph	32.089	70.4351	33.673	36.1844
Kifap3	47.0474	38.3752	32.7073	53.9605
Gm14897	40.1316	29.4497	24.3753	78.1246
Rangap1	46.1945	41.6724	28.0759	55.8934
Cct6a	50.2797	37.6704	32.6181	51.226
Immt	48.8883	41.1652	32.0928	49.4781
Slc20a1	45.5185	42.649	32.3841	50.9039
Ywhaq	47.5412	39.4685	32.6719	51.7635
Ndufb6	41.2159	49.7886	29.4296	50.9817
Gng2	45.4474	38.27	35.6367	52.0356
Ap1b1	28.5284	77.5559	18.172	47.1329
Zmynd11	50.7623	34.6343	34.3808	51.5633
Syt5	41.1514	52.2266	31.6931	46.2588
Clk1	41.755	29.0722	36.685	63.5561
7SK	46.2526	64.4009	30.1417	30.2583
Ptp4a2	37.6793	61.4755	29.0767	42.7021
Man1a2	45.1737	41.0447	38.1112	46.4898
Ap2b1	45.7405	35.9284	35.6349	53.1293
Gm6977	51.4607	38.5176	42.5424	37.6659
Wapal	44.1912	35.7643	34.0932	56.0654
Bex1	55.5509	28.4051	34.7037	51.3427
Stxbp6	21.0409	98.5562	18.7333	31.3902
Dgkg	44.4344	46.9385	34.0943	44.161
Apbb2	35.0963	39.1683	44.0128	51.3165
Glod4	44.4933	28.0267	38.3206	58.594
Dynlt1-ps1	42.3263	37.6776	32.0133	57.351
Cbx5	46.6722	41.2725	35.2609	45.882
Pgk1	52.4259	36.2945	30.7807	49.5332
Dctn2	46.2941	45.6143	29.8502	47.2349
Arpc1a	51.9958	40.3853	34.3057	41.8747
Ndufa9	51.7514	30.0591	34.4209	52.2682
Tmem38a	41.1273	49.0069	29.859	48.4845
Gm15531	48.7864	39.9779	34.9307	44.7583
Gm8692	42.918	44.051	34.528	46.8984
Trim9	44.4193	40.1668	34.885	48.9118
Mpv17	52.1763	25.9905	39.1899	50.8939
Snap91	44.1992	43.0032	32.8502	48.1833
Aurkaip1	50.3425	32.8185	33.8167	51.1785
Actg-ps1	37.029	62.0297	25.3981	43.363
Grin1	41.2225	47.1804	34.0589	45.3463
Rnf10	42.142	45.8464	26.5549	53.2086
Myo6	30.217	80.9547	28.8005	27.4923
Satb1	44.1431	35.7177	32.0976	55.4446
Arhgap26	37.9602	52.4804	31.6993	45.259
Gabra1	34.4766	62.4418	28.4229	41.9962
Pkia	43.1349	36.6731	33.5021	54.0227
Stmn4	41.1651	59.0187	33.7405	33.3837
Grm5	43.8225	45.7806	32.3484	44.9598
Gm12967	48.3676	34.9377	39.4374	44.1334
Bclaf1	50.8314	28.0429	39.3391	48.6474
Sv2a	38.3437	56.912	29.5792	41.8912
Akap9	38.5236	37.2273	37.8357	52.9758
Scarna13	37.2758	73.0277	25.6254	29.9581
Scamp1	44.4717	31.3579	30.8056	59.1879
SNORD44	9.41222e-93	0	1.20131e-34	165.823
4933407C03Rik	37.7036	45.9481	34.1793	47.6156
Araf	50.1672	36.4755	29.7931	48.8569
Stx12	46.0802	31.0085	34.1166	53.9624
Mapre2	44.6985	33.4155	44.6933	42.3254
Sdhd	52.5211	26.4941	29.778	56.3344
Ntm	47.4431	37.3821	34.5939	45.6901
Fau	36.6012	64.8985	24.1696	39.2249
Ndufb2	37.5312	60.0598	26.6074	40.6918
6430704M03Rik	44.2961	35.5269	30.6708	54.25
Mir421	89.9309	32.9968	41.5972	0
SNORD113	24.048	0	0	140.443
Nrbp1	54.4221	25.7477	33.4704	50.7855
Rpl24	34.4932	59.6716	29.4707	40.7052
Car11	41.9826	52.9651	31.3831	37.9682
Rpl11	43.4218	43.2311	27.5387	49.9598
Itpka	43.8571	40.8863	34.4871	44.8276
Ogdh	44.0298	37.9198	33.9158	48.1782
Mfn2	35.6333	67.5707	25.2358	35.5465
C630004H02Rik	47.0316	25.7506	40.3352	50.8175
1810020D17Rik	49.3322	34.8489	30.7419	49.001
Gm12715	39.9344	45.6248	30.136	48.2164
Cdc42se2	41.3941	47.0373	26.5778	48.7535
Klhdc2	46.7929	26.4592	33.5692	56.9034
Lrrc4c	54.4038	22.592	35.4212	51.2986
Zranb2	44.6368	31.7695	34.068	53.0942
1110032A03Rik	49.8454	34.0846	32.8012	46.7926
Gm8399	39.4835	47.0343	30.0509	46.9014
Nop56	53.8284	30.3884	36.8464	42.3156
Gm13392	42.633	45.4226	29.2522	45.9376
Rps20	37.634	54.72	28.6493	42.116
Agap2	39.8558	44.6696	35.3804	43.0975
4930402H24Rik	36.2019	40.8646	31.6769	54.2417
Opcml	43.8008	37.2276	35.9521	45.9523
AC114613.1	6.32913	61.2166	20.5472	74.7664
Mir1900	2.12022e-93	0.000614292	68.7903	94.0597
Bsn	35.6275	53.2934	31.9045	41.6846
Dmxl2	50.8415	34.6089	34.7177	42.3331
Sdf4	41.6276	46.134	27.606	47.0001
SCARNA17	44.5808	81.7865	35.2843	0
Ipo4	44.1156	35.4054	39.9489	41.9235
B230118H07Rik	45.6951	39.7648	28.5563	47.3647
3110035E14Rik	43.2139	44.8602	30.0425	43.2046
Gsk3b	38.8357	45.7628	31.7783	44.8499
Hnrnpab	46.9068	30.2709	33.1339	50.8976
Gm6415	39.2394	38.8703	31.3592	51.627
Gm5611	44.5517	37.5079	33.1314	45.8485
Tsc22d4	39.6828	52.7543	32.22	36.3804
Gm2423	40.8598	43.4438	30.1874	46.5216
Eif3c	41.5855	44.182	31.5413	43.5732
Usp33	41.3168	44.02	30.0752	45.1131
Clk4	51.3023	24.6702	32.7326	51.7826
Alcam	41.5903	36.6848	29.6832	52.5036
Gpcpd1	48.6788	24.2488	33.5344	53.9727
Napa	45.1161	27.9417	27.6611	59.7058
Fbxl3	41.1122	35.3005	32.0865	51.9042
Gm5931	39.8889	44.8081	32.0694	43.5352
Camsap1	41.5006	31.8593	35.5399	51.3511
Ank3	39.1265	36.7188	35.8447	48.4552
G3bp2	44.0087	38.1251	31.366	46.5926
R3hdm2	36.2914	40.0828	38.9053	44.6739
Syne1	42.8567	39.9109	30.9685	46.1197
Pcyox1	49.1806	25.0386	27.5847	57.875
Aak1	41.7889	35.4293	32.6343	49.7996
Rap2a	40.1671	40.1612	32.6289	46.6123
Gm11460	33.7454	64.8708	26.6523	34.2694
Ankrd12	45.274	33.4847	25.2205	55.5265
Cfdp1	44.2674	37.0915	31.2694	46.7208
Pdap1	44.9804	40.874	35.2194	38.2323
Arpc1b	44.5807	31.6611	37.9476	44.8655
Sidt2	32.893	39.4746	26.8044	59.7654
Rai12	44.3088	40.66	27.7964	46.1398
Ppfia2	40.1441	40.8267	34.476	43.4229
Luzp2	46.728	29.1472	35.906	46.8454
St6galnac5	43.5216	32.4604	34.8747	47.6515
Ppp2r4	33.1893	70.3386	21.8345	33.032
Pcmt1	40.9677	40.7108	28.8211	47.8592
Ptprs	41.1951	40.42	32.8418	43.8349
Polr2f	43.4779	38.766	36.7971	39.0884
Fh1	44.8711	33.8047	32.4995	46.7687
Rnf220	40.0165	45.8456	33.7005	38.3602
Brwd1	34.5073	40.7406	29.9166	52.6563
Gm11226	39.9114	43.13	29.4584	45.2461
Vps13a	48.5354	25.3595	29.6271	54.0954
Fscn1	42.7647	33.6558	28.2491	52.9396
Rgs4	42.8399	38.0361	27.1671	49.4045
Gm11450	42.3438	29.2854	39.2645	46.5523
Mrps33	47.2785	33.4165	30.353	46.3715
Ift57	44.0827	41.3974	30.9033	40.7943
Btbd3	38.2491	38.1948	34.023	46.6534
Zfp106	42.8847	35.8568	33.1352	45.2392
Rpl9-ps6	34.8386	56.1829	25.182	40.8122
Gm11560	45.5504	28.7714	34.8182	47.7497
Gm13573	48.4639	27.4727	38.0623	42.8391
Rap1gap2	50.7717	36.7775	16.3968	52.8907
Pdpk1	40.2776	41.6287	26.4266	48.405
Nap1l5	37.6701	49.0057	27.1996	42.7019
Gtdc1	47.3716	26.6552	28.224	54.3214
Gm12039	44.0385	15.0602	41.1748	56.1824
Arl8b	41.8035	31.504	31.6361	51.4668
Gm6635	50.2599	16.2321	40.6551	49.2334
5S_rRNA	35.6437	0	61.237	59.4753
Klf9	38.824	49.7396	31.1579	36.5986
Camta1	36.7444	43.7683	31.2967	44.4887
Pam	45.7058	31.1644	30.6697	48.5352
Bloc1s1	46.2908	26.1589	32.2391	51.3703
Rps19	37.9925	42.2263	31.7224	43.7539
Epb4.9	40.2901	45.3096	27.4374	42.5874
Gpd1	44.3631	34.4228	28.7989	47.8991
Gm10288	43.8367	34.3284	30.0237	47.2787
Tmem66	39.2945	39.0623	27.2587	49.8514
Psmc5	0	48.1646	42.6463	64.3427
Rab10	42.6079	34.4164	29.5899	48.3434
Fam171b	40.8329	34.4987	35.707	43.9124
Apbb1	34.7672	58.0396	24.9656	37.1325
Nr3c2	45.4661	29.711	38.753	40.9692
Chd4	39.5209	52.2172	26.9414	36.1362
Pdxdc1	46.2234	35.2926	30.8503	42.3499
Arhgef2	44.4976	40.7973	30.4466	38.9442
Senp3	35.1338	34.7008	25.827	59.0225
1810013D10Rik	31.7823	29.2432	30.7117	62.7927
Disp2	42.3707	39.3686	29.1734	43.5767
Gm7336	40.5832	36.1214	31.6031	46.056
Ddx39b	45.467	31.3963	31.9134	45.5508
Ctsl	50.6214	30.5461	33.0645	40.0862
Ipo13	50.4611	29.7071	31.6777	42.4598
2310004N24Rik	34.8162	45.294	30.1839	43.9713
Por	42.8718	37.427	31.0638	42.7306
Tnik	35.971	47.4742	31.5803	38.9003
AC124466.1	53.2976	47.0843	38.6625	14.8489
Arpc3	42.2865	37.6506	27.5745	46.3355
Epha4	45.7301	30.1019	29.9432	48.0549
Rpl31-ps1	49.4623	15.9173	40.4213	47.737
Rasa1	37.7265	36.5933	27.7374	51.3996
Gmfb	46.3888	26.9129	28.6596	51.3421
Atf4	35.4756	53.3288	29.3737	35.1144
Scrg1	39.0967	51.9741	27.6821	34.472
Gm8910	44.8098	29.0532	29.3992	49.9079
Mir378b	58.4019	51.4282	43.2217	0
Rps17	42.765	45.1756	28.2205	36.878
SNORD113	0	0	0	152.976
Gm11223	29.093	65.1935	23.0533	35.5693
Klc2	34.9553	57.414	24.7276	35.7545
Cd200	55.438	21.5648	37.0608	38.6813
Gm15118	38.1262	28.4936	26.9587	58.8009
Eif4g3	31.6771	63.5341	27.3403	29.7308
Ogt	36.6418	42.9738	31.1114	41.4477
AL683882.1	11.6085	53.1223	7.35246	80.0902
Mapk9	39.6111	35.9634	29.3307	47.268
Pik3r1	43.3541	21.8975	34.7387	52.077
Paqr8	42.4044	29.7696	32.5663	47.2974
Camsap2	37.8252	44.433	28.3435	41.4197
Ewsr1	34.4584	60.6924	27.0611	29.7749
Prrt2	38.0365	48.8669	33.7901	31.273
Mat2b	33.6503	48.0017	28.6039	41.4265
Obfc2b	40.4866	37.3431	33.6058	40.1983
Chm	45.2654	15.8081	38.8989	51.4939
Anp32e	44.1804	29.8726	34.0565	43.2957
Dpp8	45.3485	24.7903	31.8111	49.3467
Gaa	39.6503	37.5058	27.8403	46.1249
Arf4	41.9967	32.2098	36.4903	40.3376
Gm3452	47.5698	17.5823	32.7581	53.0995
Pmpcb	37.6836	32.5342	25.2345	55.3948
Rab11a	46.8629	21.2249	28.5975	54.1576
U6	21.6034	31.7063	13.3234	84.111
Rgs5	38.9119	33.3477	31.8679	46.6106
Hnrnpl	31.1916	52.5818	25.3364	41.615
Gnai2	35.2218	42.0147	30.8107	42.6577
Rps26-ps1	37.9977	37.417	32.8029	42.476
BC004004	35.9986	49.5318	26.5003	38.5801
Mkln1	43.5584	37.1259	30.5	39.2471
Gm13699	38.7311	41.0921	28.9757	41.6032
Sh3glb2	37.3025	45.755	24.4756	42.7303
Ppp1r12c	35.1643	48.3098	27.4327	39.3356
Napg	38.7927	36.1758	24.2354	50.9543
Sc4mol	38.3043	36.1507	28.0518	47.5506
Scn2a1	40.0292	38.7604	29.5391	41.5489
Rpl37-ps1	43.8288	29.1475	34.3651	42.4723
Srsf7	43.6805	21.0142	27.6254	57.3284
Ahi1	37.9772	37.9074	29.9575	43.7164
0610007P14Rik	38.1845	42.5466	30.2459	38.4936
Htra1	36.9782	48.0991	25.5318	38.8264
Inpp5f	39.2527	35.2679	30.1268	44.7334
Psmb7	40.4129	34.5021	27.9035	46.4983
Gm12251	33.0002	56.7875	23.0057	36.5087
Ola1	46.4499	26.4154	30.5453	45.8774
Dnaja2	44.1305	27.6759	29.6848	47.6871
Enpp5	42.2436	30.8689	28.8284	47.2352
Ogfod1	36.5797	49.7304	22.3529	40.4828
Nbr1	40.6165	20.425	32.4063	55.6907
Apba2	31.0497	60.8695	23.5447	33.6177
Grin2a	38.3128	36.4211	31.6688	42.6365
Gm4468	44.3611	29.7671	35.6118	39.2392
Dbc1	39.0977	37.6407	30.1091	42.0953
Rb1cc1	38.4052	35.6764	30.6493	44.2093
Degs1	42.0651	30.4546	29.1895	47.1372
Syngap1	35.6162	39.8614	32.6416	40.6666
Tmem9b	35.2561	47.5322	29.4912	36.4139
RP23-465K21.2.1	47.083	19.2329	35.1012	47.2351
Gpx1	49.7133	26.1413	29.7207	43.0612
Ube2b	44.3062	27.4771	29.4531	47.3982
A830018L16Rik	41.3096	25.0936	31.8014	50.4125
Gm5526	39.4404	39.9505	24.5469	44.6623
Cnot2	46.8532	16.6368	41.0638	44.0389
Scap	34.2232	50.0116	27.2511	37.0499
Sucla2	32.2505	58.6725	17.9343	39.6162
Emg1	43.7527	37.3424	31.5934	35.7022
Ptprg	46.2037	32.2939	30.9093	38.9262
Tcf20	41.5352	36.2052	29.9118	40.5779
Mir370	1.88348	0	36.2998	109.997
Tpt1-ps5	39.2782	35.6141	31.0235	42.2232
Atrn	41.4371	41.2432	31.6549	33.7484
Tpt1-ps6	37.7167	39.5702	30.5073	40.2474
Cse1l	36.4342	30.5182	29.4279	51.6425
Sgtb	40.0486	33.1182	30.2322	44.4199
Adora1	36.0255	46.0894	29.789	35.8987
Gm11518	39.4022	36.5402	29.6101	42.1232
Ncoa2	32.3886	57.1019	27.5977	30.5754
Usp34	34.5214	24.7126	27.8203	60.5798
Olig1	38.5811	26.5237	33.9947	48.4401
Pgam1	42.7004	27.957	27.7979	49.0355
Srrm2	35.454	39.122	32.1016	40.6549
Kidins220	38.6543	36.1647	29.957	42.5182
Mprip	35.8405	43.3245	28.1076	39.9813
E030024N20Rik	44.4149	19.3857	36.6752	46.7562
Adap1	35.2223	44.923	24.5335	42.4572
Rnf123	37.9238	43.5461	34.9892	30.6621
Phf21a	39.2256	34.2943	36.5872	37.0069
7SK	30.8085	64.7255	25.1008	26.3526
Dpp6	37.7528	41.3514	29.4873	38.2548
Pfkm	37.5974	43.0409	26.2754	39.8111
Dld	45.7318	22.6462	29.639	48.6898
Ubl7	37.9978	39.2097	29.8717	39.6016
Rpl10a	40.1182	29.9483	33.28	43.3029
Josd2	34.5626	52.9039	22.9484	36.0617
H2-Ke2	38.552	48.4598	26.3531	32.8368
Gm11408	23.1052	70.8936	27.1347	24.9969
Pgrmc1	37.0317	39.2569	27.1213	42.7088
Adarb1	0	61.8367	32.4183	51.8403
Actr2	36.9646	28.7592	29.912	50.3498
Acbd4	22.5347	76.8176	17.3084	29.1752
Serpine2	37.29	31.0855	33.1334	44.2813
Rbfox3	40.8095	28.3653	34.1385	42.4535
Vapa	32.8235	54.811	22.4744	35.6204
Mir412	0	39.8741	0	105.779
Ptprn2	36.2936	41.3954	26.9105	41.0505
Myh10	38.8944	35.1935	33.6481	37.9028
Rfk	41.4043	33.5125	24.4206	46.2999
Usp16	44.5418	22.194	32.6748	45.9308
Fabp3-ps1	34.3309	31.7831	27.0186	52.1781
Add2	33.4805	49.7588	28.1276	33.7278
Reps2	30.0944	59.6548	21.586	33.757
Ntan1	33.0537	45.4006	21.6567	44.8982
Eno1	40.8064	34.9404	24.5468	44.6487
U6	13.5633	0	12.5473	118.817
Top2b	36.8646	45.2132	28.0711	34.6848
Lmo3	40.9129	30.6441	29.6921	43.5387
Rpl6	37.021	44.2856	26.3208	37.0701
Mars	35.1801	29.071	29.8525	50.5616
Gm4613	40.9881	32.3898	30.9259	40.3455
Slc25a23	34.728	42.6483	34.2706	32.9561
Hspa4l	44.6794	25.9228	30.7312	43.267
Rpl10-ps1	40.1439	22.8656	32.9428	48.5641
Odz2	32.7584	34.1568	37.7013	39.6911
AC027654.1	49.3247	22.5875	9.92585	62.4626
Pls3	41.469	28.925	28.2816	45.5485
Srr	38.855	31.1104	29.6073	44.648
Sri	43.5796	26.1517	29.9115	44.537
Cask	45.4308	22.6086	32.9277	43.0839
Gm11367	43.0182	21.9762	47.753	31.1182
Mir876	34.8504	76.7225	32.2399	0
Comt	38.5499	33.9364	31.7836	39.5281
Rabgap1l	39.077	29.3442	30.2149	45.1516
Gm16580	36.128	23.3172	41.8138	42.4913
Hdhd2	35.4865	43.5942	23.6165	41.0152
Gm6023	31.2108	65.0257	22.0017	25.4219
Cmas	43.6628	23.5194	28.1573	48.1626
Cds2	38.6424	48.2716	25.1797	31.3521
Gm11603	39.1149	31.8381	29.4992	42.9791
Gm10080	38.6381	39.221	23.6257	41.8947
Cetn3	44.1806	24.9866	24.4004	49.7681
Fmnl2	42.0004	21.8767	37.7845	41.6425
Spink8	33.062	24.7654	25.9783	59.4822
Dcaf7	35.7825	39.6524	26.8904	40.9513
Gm17494	33.3971	48.0399	26.4011	35.2937
Ap2a2	36.4845	36.4364	28.6781	41.5068
Necap1	41.5907	25.1927	27.5398	48.7164
Ccl27a	33.3553	44.7256	24.9085	40.0369
Gm15590	39.6682	22.6044	30.3444	50.3785
Reep2	36.2254	35.7273	28.5304	42.4676
Gm10036	39.3276	32.8583	27.4155	43.3023
Mllt4	37.4975	39.4356	29.3503	36.5029
Gm13394	37.4612	35.0726	28.4363	41.7454
Hspa12a	37.9942	31.8033	29.9943	42.8626
7SK	34.7041	69.2447	20.1489	18.5207
Coro2b	26.55	60.4453	21.0782	34.3837
Pqbp1	32.7595	56.3918	16.7806	36.5038
Gm15542	46.3505	21.3795	29.8094	44.8405
Rpsa-ps12	25.0418	68.9899	20.3872	27.9522
Rhob	37.9615	30.7419	28.7227	44.8814
Vdac2	34.2268	44.6369	21.881	41.5004
Ssr3	39.4823	31.681	29.6833	41.397
Eml1	47.3867	42.5945	22.3785	29.8346
Atp5f1	31.4999	46.8258	23.2607	40.5969
5730403B10Rik	33.91	40.9261	25.2338	42.0455
Sh3gl2	36.5855	36.2689	29.1338	39.9264
A830039N20Rik	38.5948	34.4175	27.4673	41.3847
Wdr13	28.8793	58.6333	21.865	32.4841
Slc1a1	38.1335	34.6882	27.2406	41.731
Gm5830	28.2038	53.9646	25.5532	34.0608
Gm13082	37.6285	36.9393	28.4324	38.7698
Asph	42.245	23.1685	28.2331	48.1001
Gm4204	41.6274	29.1326	27.3484	43.4056
Mir551b	0	21.0308	8.83746	111.582
Cic	30.8277	41.5788	28.2753	40.7129
Gm8722	48.4423	18.6655	32.3837	41.8709
Phb2	34.8056	47.0678	25.5124	33.9596
Fkbp4	36.7323	36.1304	26.9468	41.5198
Gm15190	39.8396	12.8435	31.6007	56.9396
Fam49a	41.5655	23.3517	30.2996	45.9567
Sulf2	38.0344	26.8787	34.2158	42.023
Syngr1	32.1595	51.6456	22.7686	34.5615
Brcc3	44.9312	18.6392	33.2825	44.2314
RP23-117L24.1.1	36.7648	27.7971	35.0141	41.4432
Rrp7a	28.6602	54.5361	18.9799	38.7977
Sdccag8	40.6887	22.5555	35.0554	42.6457
Hivep2	35.9209	35.9897	30.0794	38.913
Gm4707	50.619	13.3526	31.3222	45.5755
Rsl1d1	35.6271	37.3725	24.8659	42.9975
1810035L17Rik	39.9096	33.4356	32.8631	34.6137
Gm12940	36.7303	36.1746	25.3474	42.5224
Gm12033	36.2688	35.5485	27.6264	41.2943
AC163703.1	19.0377	64.9519	56.6711	0
Rsu1	41.4921	20.8197	31.3453	46.9902
Rab3b	34.9465	43.2341	23.8629	38.5556
Snph	27.0224	53.4851	25.012	35.0373
Gm4167	39.4214	21.9767	32.5444	46.6082
Psmb5	39.5254	27.1797	28.7375	45.0619
Ndufs8	38.8255	28.4977	31.9327	41.206
Ddb1	34.9969	40.918	25.9377	38.5076
Rbm5	37.685	36.175	27.8166	38.6326
Ctsb	35.2153	40.6926	26.2735	37.9523
Limch1	25.0166	62.233	22.2681	30.5884
Pdha1	34.6885	43.541	22.2931	39.5413
Use1	33.3892	47.7675	25.2863	33.5326
Lrrtm3	33.602	35.7679	25.6706	44.8565
Drg1	33.1168	45.3848	23.2135	38.1587
Phyhipl	37.9942	19.2671	32.8347	49.7579
Nr4a2	30.482	50.4457	24.4965	34.4038
D8Ertd738e	45.7508	22.6226	28.4627	42.9683
Rrbp1	36.1215	35.0243	30.8924	37.7551
Rap1gds1	38.8999	28.0318	28.793	43.9371
Gm13706	31.6174	57.7086	3.45461	46.8378
Ftl1	36.791	29.9105	26.4431	46.38
Vps16	42.5283	33.8594	32.4665	30.5296
Prkaca	32.9914	45.0761	27.573	33.7032
Nup88	43.6062	26.3291	28.1604	41.1762
Sf3b2	36.148	42.8356	24.849	35.3954
Slmap	35.3867	37.3622	27.6526	38.7018
Pcsk2	34.8693	38.6063	25.0661	40.5416
Ptplad1	38.1473	34.3745	25.233	41.3189
March6"	41.496	20.4176	28.7319	48.3604
Grlf1	36.3531	32.2163	31.1066	39.2986
Ddx17	36.3497	36.3556	27.224	38.9466
Rps4x	33.5316	43.1696	23.6683	38.498
Ergic1	35.5683	35.6788	28.3844	39.0961
Gm7816	45.7018	21.4015	29.3385	42.2619
Eif5al3-ps	39.8541	29.6383	26.9173	42.2196
U7	71.9814	0	66.5895	0
Ccdc88a	34.3902	27.3278	30.9875	45.8624
0610009B22Rik	42.325	12.79	25.7743	57.5196
Slc44a1	38.4114	31.2372	27.2378	41.4731
Sec14l1	39.4398	25.2146	28.2126	45.374
Hdac2	37.1715	35.7499	26.1963	39.0885
Rpl10-ps3	36.9415	25.3725	30.8997	44.9825
Gm10193	40.4977	27.7785	30.9529	38.7408
Gm12396	42.9133	15.7441	30.6727	48.5585
AC123859.1	37.8581	23.8971	31.5255	44.5247
Eif4a1	37.4186	34.7869	28.3377	37.2022
Mal2	34.5203	31.9213	29.5041	41.5544
Acadvl	40.9819	18.618	28.5055	49.3932
Smyd2	38.1262	17.9716	32.1619	49.15
Srpk1	29.173	45.8647	27.4937	34.868
Gm3511	31.7473	44.0112	26.6917	34.8162
Arhgef25	35.5451	41.4487	24.0109	36.2426
Cap2	38.9721	27.0838	26.6068	44.4807
Tmem30a	37.2401	29.8149	23.6846	46.3338
Ppp2r2b	40.5574	23.883	27.1463	45.4723
Cuta	27.8846	49.8365	27.3308	31.9145
Fbxl5	40.8436	28.1688	22.7278	45.2014
Ddah1	35.5427	34.4416	23.8424	43.0443
Gm14078	25.0296	69.5867	16.3943	25.8541
Gpr22	40.0354	21.0472	28.726	47.0057
Gnptg	42.1657	21.9885	27.778	44.8316
Gm10359	36.5859	32.4122	27.1503	40.5062
Commd3	38.695	37.1218	25.7494	34.9644
Zyg11b	36.8633	32.2276	25.3662	41.9531
Mkrn1	38.1476	27.9197	27.4741	42.824
Pafah1b2	38.8489	29.1664	23.8672	44.4384
Sipa1l1	35.6405	30.8023	27.1653	42.6798
Csnk2b	44.2607	28.8781	27.2615	35.7992
Unc5a	39.2933	29.6358	34.2801	32.9074
Hp1bp3	35.322	40.9098	26.709	33.1553
Ndufb7	25.3936	58.9071	20.0136	31.7812
Mrpl30	39.5455	24.6797	30.9613	40.9038
Gm5559	35.3429	35.0118	26.0552	39.5289
Atad1	38.4067	31.2649	25.3293	40.9319
Spin1	34.6627	33.6024	26.208	41.3937
Mir3960	1.72547e-147	7.53208e-56	7.07759e-77	135.859
Slc7a10	27.6031	48.172	24.2949	35.789
SNORD113	0	115.331	20.4668	0
Cryzl1	39.5425	28.7636	29.2952	38.1361
Kif2a	32.1118	13.2059	32.3933	57.9666
Kcnq2	31.841	43.7345	24.9622	35.0593
Ctps2	49.1486	20.0029	27.1701	39.1397
Ddrgk1	33.7194	33.0803	22.9541	45.6615
Ssu72	33.8204	29.9326	26.3333	45.2084
Gm9392	42.6918	12.9963	26.4173	53.1625
Tia1	34.3091	31.8181	28.9225	40.1732
Slk	41.3564	22.8082	30.9502	40.0289
Gria3	35.7736	28.5965	29.3393	41.2184
Ppp1r11	42.5437	26.3284	22.0249	43.9643
Large	34.8225	32.9164	26.6913	40.3369
Opa1	38.8417	28.8579	26.8523	40.2001
Mef2d	32.6906	44.0797	27.7732	30.1938
Gm15484	38.65	26.7577	29.5531	39.7453
Tbca	42.2931	18.8387	25.1949	48.1862
Atp6v1f	28.7824	54.9745	20.4252	30.3057
Mmd	32.3751	39.6092	23.9777	38.4825
Gm10337	61.0946	0	31.0811	42.2375
Dtnb	36.2607	38.719	28.8228	30.58
Rpl36a-ps1	31.6654	46.5396	19.5192	36.5915
Zcchc17	36.285	41.948	19.5504	36.4942
Gm6969	37.4888	32.915	27.5469	36.2121
Gm5506	33.8812	37.4968	25.8228	36.861
Baiap2	30.6454	42.2009	24.7012	36.3871
Gm13331	38.5719	28.5272	28.0147	38.7931
Nfasc	34.5396	37.1618	28.1342	34.0669
SNORA31	41.5205	26.0295	40.2617	26.0707
Sars	34.4684	39.2447	22.5093	37.5551
Gm4596	36.3202	28.6432	27.3172	41.4937
Tcea1-ps1	32.0798	41.3248	25.5874	34.6939
Syngr3	31.6676	39.0367	25.0367	37.9208
Dnaja1	42.0827	24.4574	26.5252	40.5798
Gm5805	32.6623	56.2472	20.8	23.8768
Gm11438	35.2027	47.08	25.0875	26.0244
1500011K16Rik	37.9775	23.1713	25.2385	46.9812
Cyth1	22.1014	76.6097	18.7264	15.8474
Rell2	34.569	31.1666	29.3825	38.1619
Cops3	33.0393	35.5071	25.739	38.9589
Ube2e3	37.6185	31.5183	23.6134	40.4563
Slain1	33.7549	24.4091	28.2293	46.8115
Lrrc7	32.6524	33.0333	29.0486	38.4438
Got2	32.9456	38.3706	24.0641	37.7731
Tmem59	34.0795	32.8043	27.5225	38.7365
Gm12671	35.2374	32.8107	26.0815	39.0008
Gm15500	38.7501	26.0738	25.8801	42.3956
Jakmip2	45.7315	21.4815	33.3812	32.5021
Clip1	32.379	39.0284	27.8914	33.7465
Gnaq	36.6902	25.2436	27.3487	43.7579
Dennd5a	37.1682	28.8216	30.1571	36.8359
Gjb6	35.3682	32.5752	33.4238	31.4882
Chchd3	35.1886	34.8896	23.9069	38.6134
Cdk4	34.2265	27.4107	28.7407	42.1575
Drap1	25.5836	62.1072	19.2214	25.5419
Nav3	36.4235	18.9728	32.9219	44.126
Gm14269	43.0893	31.8368	27.5761	29.7937
Bud31	36.8907	33.0086	26.7302	35.6154
S100a16	29.7397	48.5696	19.4038	34.531
Gm6419	30.1573	34.1411	28.8612	39.0352
Gm2000	28.421	48.4583	23.8968	31.1802
Nudc	43.845	34.8542	23.736	29.5076
Fuca1	40.6947	22.3966	34.1917	34.5165
Dctn5	37.936	26.804	22.5648	44.4678
Gm13443	27.9797	33.7931	23.3563	46.6225
Nrsn1	34.0142	25.7911	31.5388	40.3158
Actr1a	33.0813	38.7687	23.7584	36.0257
Hopx	34.0947	30.373	22.594	44.5561
Zhx1	33.1759	30.2521	24.4691	43.7054
Ndufs4	40.2628	25.842	23.6802	41.7007
Snord83b	0	120.09	11.3543	0
Atp9a	27.1396	55.5706	19.4361	29.2413
Klhl22	40.2009	16.3629	25.0461	49.7236
Gm2506	33.636	32.2168	28.2098	37.2509
Gm5239	37.8978	25.1577	32.0847	36.0901
Pttg1	31.4867	39.2812	17.839	42.472
Foxp1	34.1735	40.0695	23.7515	32.9088
Stip1	32.6988	38.1378	24.2878	35.6496
Eif3a	33.9415	34.5383	27.195	34.9962
Rpl27-ps3	34.0545	33.0241	26.2331	37.1778
7SK	25.3251	67.1453	19.0586	18.9526
Cct8	45.1692	18.3041	22.9957	44.0058
Kcnj3	32.2229	36.1004	26.4679	35.6334
Mog	32.8017	33.7826	28.2818	35.5557
Khdrbs3	37.2768	25.4656	25.8876	41.6772
Tmx4	36.1934	32.6623	24.7697	36.5774
Ints10	38.7995	23.6549	30.6134	37.1096
Uqcrfs1	38.2345	25.3886	26.2423	40.204
Hexb	31.1973	36.5866	25.0393	37.1946
Psmd6	33.6172	29.6797	27.3891	39.3174
U5	23.8276	74.9951	14.4102	16.7139
Bod1	34.2767	29.8392	23.8257	41.9045
Unc80	31.7852	39.7869	22.9796	35.062
Ntrk3	37.5035	28.3619	28.5253	35.1845
Ccl27b	33.6123	31.3574	27.9667	36.5061
Nkain4	32.9565	26.4329	31.3945	38.6333
Gtf2h5	37.928	25.4463	24.5605	41.4098
Agpat1	31.9871	32.9748	26.8451	37.5108
AL844869.1	16.4553	80.5628	20.3718	11.8849
Wdr37	30.1061	28.0097	21.2257	49.724
Impact	36.0523	30.0463	24.3416	38.6224
Ftl2	36.792	20.0044	27.7028	44.5205
Stxbp5l	31.6639	26.9011	30.0136	40.3931
Dlg1	38.0754	22.6713	26.5921	41.6115
Gm14253	41.8779	16.388	26.7441	43.9386
Abat	35.2718	34.6988	29.518	29.4341
Rpl9	29.1794	49.6026	16.1249	33.9486
Trim23	31.8206	44.6568	25.4635	26.7701
Lgi1	34.7501	24.2686	28.4522	41.2332
Fam188a	37.6349	21.6283	33.6161	35.705
Rgs7	38.0386	24.3504	27.3737	38.7851
Ict1	38.5691	30.1977	26.4728	33.2994
Eif3g	40.089	21.2013	29.5111	37.7168
Snord16a	0	20.3588	0	108.016
Foxj3	27.3653	37.4782	32.8867	30.5879
Tmem50a	36.3224	39.0637	19.5638	33.3248
Trak1	30.7907	35.7874	25.8701	35.8037
Nfib	30.9344	32.8549	29.8533	34.5964
Ntsr2	33.9504	30.3594	28.0127	35.7619
Sar1a	35.829	24.1433	25.6608	42.4151
Ptprz1	33.6549	25.7166	29.9904	38.6767
Vstm2a	34.6975	29.5092	26.828	37.0006
Sfr1	35.6289	26.129	26.2458	40.0148
[truncated: 35,842 more rows]

## Sheet: Prefrontal_Cortex
Gene Name	Prefrontal_cortex_rep1 FPKM	Prefrontal_cortex_rep2 FPKM	Prefrontal_cortex_rep3 FPKM	Prefrontal_cortex_rep4 FPKM
Gm12563	32931	18158	17002.8	43419.4
BX470220.1	35273	19759	30148.9	16635.1
AL731688.1	35070.4	19512.9	30434.1	16526
AC131766.1	34287.8	19258.9	29719.2	16074.4
AC113329.1	34716.5	18744.4	29639.8	16109.4
AC118255.1	34144.1	19052.4	29940.7	16032.8
AC154909.1	34125.4	18952.3	29894.8	15953.5
AC125484.1	34194.9	18763.8	29534.3	16201.9
AC162893.2	33669.5	18641.9	29712.8	16214.7
AC107711.1	33836.8	19105.3	29077.2	16114.3
AC120002.1	31894.9	16933.9	26909.5	13992.8
AL672094.1	31558.8	17094.8	26268.8	14629
AC161763.1	30292.1	16508.5	26712	14152.2
AC160932.1	30964.4	16398.6	25987.3	14174.7
AL807811.2	30370.2	16501.9	26398.3	14032.2
AC163629.1	29998.6	16730.6	26356.9	14199.7
AC134325.1	30754.2	15949.5	25853.2	14289.1
AL596130.1	30753.9	16199.6	25803.3	14012.4
AC091522.1	30389.8	16455.8	25812.5	14013.9
AC105256.2	30300.2	16323.1	25811.1	14116.2
Mir5105	16973.8	10065.9	7658.47	25074.8
AC161805.1	21785	11247	17102.4	9601.64
mt-Atp8	9163.89	9295.9	10407.6	6044.39
7SK	10141.8	7204.74	8577.3	5278.97
Gm15564	8654.19	7018.69	5323.64	7758.97
mt-Co1	6577.78	8008.67	7287.01	6312.53
Gm15662	6771.01	3814.36	3460.76	8606.02
Lars2	6017.41	4401.83	3451.51	5971.87
mt-Co3	4737.12	4828.58	5668.77	3568.08
mt-Rnr2	3820.87	3608.66	4313.85	2114.46
Atp5b	2744.51	3479.86	3407.36	4172.69
mt-Nd3	3322.28	3468.91	3722.43	1979.06
Calm1	2375.27	2989.57	3524.82	2824.1
Gm13340	2278.02	2889.05	2934.37	2776.04
7SK	3449.7	2521.96	2898.2	1947.8
AC027184.1	5555.99	1957.17	2081.54	655.215
AL807811.1	2757.65	2074.16	1705.38	3460.24
Malat1	2500.13	2589.82	2483.02	2047.86
7SK	3073.78	2249.56	2568.12	1727.54
Mir5102	2814.17	1525.28	1101.83	3357.71
mt-Tm	4136.49	1619.35	1847.1	1091.45
mt-Co2	2168.55	2109.84	2344.36	1360.23
mt-Nd1	2056.45	1935.25	2451.77	1459.33
Mir2137	1517.39	1026.59	1276.05	3726.98
mmu-mir-2134-2	2094.22	893.497	752.485	3604.59
mmu-mir-689-2	2094.22	893.497	752.485	3604.59
mmu-mir-2134-4	2094.22	881.991	752.485	3604.59
Gm10180	1984.31	1662.26	1746.58	1700.99
7SK	2264.14	1621.71	1854.16	1262.07
Calm2	1510.55	1846.06	1973.53	1585.01
Calm3	1920.01	1487.48	1533.92	1525.77
Snap25	1204.99	1610.75	1485.74	1917.76
Mbp	1416.63	1607.63	1212.64	1369.53
7SK	1693.49	1245.74	1549.31	1035.74
Gm10925	1456.89	1404.58	1623.28	948.178
AL929170.1	2018.18	1182.57	1319.02	831.572
Gm11966	1020.2	1033.79	2083.35	879.361
Cck	1037.48	1089.48	1333.77	1496.94
Gm13341	1229.39	1214.37	1466	805.428
mt-Atp6	1278.76	1198.24	1407.62	823.039
AC121802.1	1464.61	917.044	1295.48	772.737
mt-Tl1	2015.06	556.841	1230.61	509.466
Gm12338	915.511	1018.15	1187.36	1117.48
AC099934.1	1865.45	908.695	898.171	536.561
AC157822.1	1865.13	907.265	899.105	536.505
mmu-mir-703	1309.17	1147.42	1179.12	535.294
Gm12913	1376.22	627.188	559.196	1525.89
Pcp4	841.868	885.457	1252.37	1076.79
mt-Cytb	1056.58	973.882	1142.64	769.72
Mir1906-2	765.538	693.305	1029.14	1235.81
mt-Tq	1216.27	824.098	1504	134.042
mt-Nd4	988.216	930.434	1045.15	608.028
SNORD113	823.655	1076.16	662.028	1009.6
Actb	953.012	840.777	848.836	908.339
Gm17181	771.324	905.237	930.113	831.66
Cst3	784.721	900.563	833.012	901.334
SNORA63	1210.85	716.984	675.922	739.648
7SK	885.663	721.217	982.87	724.463
Atp6v1a	648.636	880.221	840.184	896.517
mt-Ts1	1703.03	584.767	812.381	93.488
Cox8a	727.071	743.268	864.029	854.899
mt-Tl2	2198.64	453.254	422.999	67.0208
Gm10736	777.948	714.555	822.674	805.648
Gm15720	602.928	836.798	791.901	842.854
Cox6a1	747.368	665.94	788.111	856.293
AL645484.1	1063.86	526.973	873.896	574.01
Slc1a2	698.432	750.768	718.161	859.144
Ndrg4	608.25	694.489	713.657	945.789
CT009594.1	700.434	680.993	882.123	634.576
Ptn	582.526	651.605	761.537	858.064
AL662835.1	911.253	519.105	805.905	588.208
mt-Te	1736.3	369.853	615.699	48.7763
AL935177.1	410.881	836.669	747.827	773.441
Ptgds	503.752	599.266	661.545	954.274
Gm10012	524.861	626.599	746.621	812.835
Apoe	633.42	657.907	707.197	683.795
7SK	722.751	600.822	768.683	578.416
Plp1	726.551	810.104	566.096	565.333
Hspa8	615.086	643.66	605.091	655.008
mt-Nd2	885.049	608.72	681.651	318.842
Gnao1	575.479	664.691	614.901	584.766
Gm7308	470.755	650.557	632.213	686.189
Cpe	591.873	640.356	623.973	531.221
Gnas	482.064	588.925	582.065	724.547
AC133597.1	756.625	417.338	725.434	467.384
AC132082.1	646.413	538.361	659.815	482.776
Gm11512	408.595	555.972	653.095	680.911
Tmsb4x	613.167	620.362	624.685	425.404
AL808021.1	729.83	653.971	423.788	464.7
Gpm6a	500.725	601.189	603.676	511.255
Glul	845.655	444.226	492.117	376.731
mt-Ti	1123.49	449.821	513.083	48.7763
Nptn	452.86	507.832	586.355	548.147
AC156953.1	883.189	438.824	461.271	274.998
Gm3699	516.515	442.08	534.487	534.784
Gm14303	525.658	481.488	523.94	470.474
AC130680.1	661.079	381.138	587.241	350.35
Syp	511.662	435.146	487.657	501.589
Aldoc	479.509	473.05	482.518	466.406
Ndufb9	386.771	479.85	501.263	533.583
AC119886.1	619.351	376.331	558.6	345.339
mt-Tr	1121.49	470.4	268.278	25.5039
Zwint	406.506	444.429	556.292	463.673
Gm10222	528.136	423.362	550.52	326.801
mt-Nd4l	528.136	422.488	549.615	325.854
AC159323.1	703.747	341.09	478.435	289.301
Gm5514	319.979	408.214	449.825	612.043
Gm15536	484.634	469.034	406.821	427.071
Gm15502	333.531	428.183	445.672	552.374
Sparcl1	438.072	429.66	455.142	429.842
Kif1b	458.041	419.172	454.321	382.54
Cox7b	351.892	442.913	457.344	461.769
mt-Nd5	541.258	410.307	497.164	259.715
Ndrg2	453.731	429.511	404.334	395.805
AC160138.1	686.883	258.694	558.956	177.616
Atp1b1	356.423	411.568	449.923	422.58
Gm6265	365.972	434.638	471.754	367.428
Dlg4	381.941	381.717	426.517	441.157
Oxct1	360.385	414.429	453.74	397.975
Gm14287	334.871	444.564	404.275	411.973
Sub1	293.068	424.62	406.583	431.908
mt-Th	558.816	492.223	449.158	53.3742
Hbb-b1	391.605	402.061	375.238	364.172
Gm12155	238.813	328.136	453.79	489.334
Pld3	294.601	321.696	381.694	493.412
Ywhaz	311.224	355.56	303.985	494.025
Nelf	363.598	358.328	340.549	382.593
Dbi	336.343	352.237	405.362	350.356
mt-Tk	919.57	269.996	246.374	0
Gm14513	292.271	296.785	398.815	438.212
mt-Tt	782.342	196.889	336.869	106.748
Slc25a4	286.665	348.927	392.26	364.689
Gm8129	330.807	329.043	372.612	309.264
Hpca	371.616	408.309	279.126	279.557
Nsf	300.378	359.984	306.096	369.954
Hsbp1	289.606	311.413	380.141	354.174
Arpp21	254.986	289.868	369.175	416.818
Gm11572	279.458	327.126	336.432	372.165
Hsp90ab1	397.919	321.508	376.765	218.891
Sst	360.115	257.567	384.217	312.779
Gm17510	285.091	334.429	364.376	329.469
Gm20417	533.983	405.28	284.471	88.156
Dynlrb1	310.891	329.413	331.756	324.39
Cox6b1	319.478	292.393	357.248	301.628
Atpif1	311.262	311.876	361.759	276.044
Chn1	259.644	335.411	300.755	362.497
Rpl38-ps2	324.06	299.485	332.44	287.86
Nnat	355.308	334.927	237.269	312.82
Olfm1	287.771	282.031	355.422	314.415
Eef1a1	303.008	329.156	328.613	272.28
SCARNA20	320.541	233.24	364.058	286.858
SNORA14	356.223	324.593	234.487	287.444
Canx	331.961	285.713	306.81	267.123
Mtap2	308.553	294.105	293.93	293.254
Ttc3	255.39	297.393	318.321	318.419
Tecr	269.305	276.808	300.635	340.075
Ldhb	229.248	282.484	316.848	353.514
Uqcrh	294.163	303.946	293.276	287.059
Got1	252.398	266.767	291.89	363.87
mmu-mir-2134-4	202.488	136.837	178.255	653.9
mt-Tc	624.119	154.615	391.912	0
Kif5c	341.403	265.173	300.732	259.802
Rpl38-ps1	277.859	274.577	328.466	273.004
Snord104	195.45	430.397	196.371	326.691
Aldoa	262.073	283.323	267.514	329.428
Cd81	272.685	296.994	264.01	304.684
mt-Tp	223.526	295.334	561.448	53.3742
Gm10076	285.549	257.724	302.204	287.527
AC163694.1	365.657	255.692	314.245	194.642
Sepw1	265.783	279.397	235.992	342.895
AC151602.1	253.733	351.516	111.099	394.237
Ckb	245.948	270.269	265.505	325.077
Atp6v1g2	235.955	268.889	244.393	357.13
Gm15148	259.558	303.145	279.326	258.41
Gm7618	267.944	244.386	298.322	285.189
Ndufa4	251.267	295.316	299.96	245.968
Gm15459	233.165	294.786	250.322	312.972
Gm17592	216.879	225.318	300.92	340.281
Gm7079	257.923	254.093	284.657	271.649
Eif4g2	246.151	264.136	274.445	280.165
Gm6180	221.194	260.817	274.91	305.114
Camk2a	299.077	252.765	269.922	239.805
SNORA79	346.144	325.221	238.474	148.776
Tuba1a	339.052	238.815	259.832	209.141
Thy1	241.07	265.899	243.76	295.588
Gm9844	257.061	196.017	316.934	270.957
Gm14539	321.463	291.044	274.122	150.084
Sirpa	240.308	236.937	271.68	286.349
Ppp3ca	244.152	294.118	255.281	228.584
Gm16418	210.169	288.458	235.552	287.12
Cfl1	254.987	238.874	260.887	261.602
Mobp	267.642	306.989	213.696	226.499
Atp5a1	238.106	254.49	250.41	267.15
Cox7c	219.296	237.412	283.688	268.409
Gm8355	224.791	258.021	246.272	278.749
Rtn4	163.675	245.105	235.654	362.545
Gm8203	190.918	257.997	234.125	321.563
Gm17302	240.634	287.149	414.675	60.9481
Gm6682	197.792	249.62	210.241	344.436
Rtn1	221.987	241.313	277.631	258
Atp6v0b	243.721	209.118	274.771	262.681
Gm13588	225.426	183.836	279.952	300.379
Glud1	218.396	280.784	243.605	245.619
Atp5j	258.579	234.253	213.437	278.378
Ctsd	270.27	226.975	233.365	253.464
AL450399.1	513.683	183.128	143.525	129.967
Rpl41	260.678	227.862	246.061	233.747
Gm10039	195.88	216.132	233.484	318.292
Mtap1b	238.642	237.132	250.469	230.624
Gm14150	171.214	237.004	193.514	354.199
AC118193.1	217.739	181.377	470.407	79.0602
Hsp90b1	155.167	289.023	208.287	293.382
Fkbp1a	278.001	200.928	266.94	193.259
Apc	189.369	236.821	270.062	238.02
Huwe1	220.881	246.894	252.175	208.08
Hba-a1	258.42	215.187	236.496	217.558
Gm10059	235.81	207.334	243.15	237.674
Fth1	239.204	234.799	243.342	206.055
Psmb4	238.988	208.618	257.574	213.713
mt-Nd6	328.925	210.232	250.68	125.818
Nrxn1	184.81	240.17	237.376	249.827
Gm7808	244.692	217.149	237.698	211.5
Gm13339	334.762	208.292	262.109	103.949
Slc1a3	187.824	246.951	196.082	273.76
AL646020.1	456.329	0	229.239	217.927
Gm5963	222.712	195.976	278.688	196.49
Fgf12	136.318	231.951	237.971	285.042
Sparc	185.054	236.46	206.87	262.032
Caprin1	186.779	223.745	209.901	269.05
Vdac1	178.914	244.716	184.767	277.575
Hbb-b2	215.399	226.587	229.895	210.466
Gm3386	195.573	205.716	250.294	228.896
Bsg	199.721	207.023	233.208	229.266
Atp5d	196.927	188.484	227.82	255.97
7SK	191.204	178.913	277.675	221.331
Cbx6	214.207	200.72	220.542	232.877
SNORD113	374.236	164.82	187.999	134.042
Uqcr10	191.242	204.236	242.371	219.566
Eif4a2	187.785	223.293	252.512	192.072
Hnrnph1	143.426	283.806	162.039	256.241
Chgb	191.338	225.942	209.851	212.931
Gm3756	161.034	206.435	172.843	294.973
Ndufb8	208.224	186.602	225.397	206.879
Gpm6b	175.06	220.866	223.15	206.944
Gm12013	151.191	236.003	220.794	214.518
Aplp1	206.758	196.051	185.006	233.127
Gm11838	181.537	187.951	204.451	242.488
Gm12328	150.764	221.926	220.566	218.108
AL732626.1	261.054	134.371	180.931	234.538
Mt1	295.572	175.082	209.576	128.985
Hba-a2	227.096	183.488	213.635	183.607
Mir682	233.732	157.281	257.413	154.418
Gm17624	178.427	173.981	213.72	235.395
Atp5h	224.783	201.064	211.054	164.099
7SK	223.888	166.145	248.511	160.995
Vsnl1	177.989	192.464	226.768	201.784
Spna2	167.832	196.329	200.989	226.073
mt-Tw	260.781	114.852	355.584	57.8221
Syt1	176.038	197.624	215.431	199.125
Kif5a	191.067	197.484	193.709	202.328
Gm9786	157.85	187.944	176.394	260.296
Ncdn	229.435	191.212	183.052	178.292
Hpcal4	169.803	184.223	205.62	221.536
Lin7b	159.186	167.662	219.49	234.493
Thra	194.723	181.632	196.778	205.682
Cox6c	190.9	197.823	222.794	165.31
App	167.754	193.769	189.946	222.908
mt-Tg	320.424	235.2	214.622	0
Mir29c	6.96322e-66	356.723	183.159	228.092
Pak1	170.044	180.955	209.788	207.099
Ndufa3	179.035	199.427	196.804	189.58
Gabarapl1	161.599	191.095	176.498	234.99
Spnb2	158.773	199.398	187.537	217.061
Tubb2a	189.641	175.547	214.984	181.948
SNORD91	90.6955	282.776	130.175	257.816
Rps15	171.925	192.888	185.143	210.462
Rpl4	162.033	208.636	175.518	207.01
mt-Ta	306.406	89.9641	290.747	65.0351
Srsf5	140.434	187.676	190.909	230.944
Ndrg3	154.217	192.403	194.899	208.182
Uqcrc2	173.206	164.439	224.378	183.656
Gm12991	122.081	123.954	260.062	234.605
Zfr	167.513	176.946	170.598	222.337
Mal	207.086	221.011	172.289	132.898
Gm8566	142.155	177.815	210.258	202
Rtn3	169.039	184.033	205.908	167.982
Atp1a3	195.153	171.074	182.774	177.603
Gnb1	176.002	162.609	205.528	180.135
Ywhab	165.409	182.156	201.403	174.027
Smarca2	162.766	172.277	197.597	190.155
Ttyh1	198.843	167.406	178.128	178.145
Gm15920	140.236	178.485	191.561	208.254
Sirt2	155.86	201.649	154.332	202.26
Gm15487	184.28	150.963	213.682	162.84
Atp5e	202.449	152.841	198.033	155.327
SNORD113	158.044	278.421	158.789	113.215
Psd	157.746	172.788	167.749	210.117
Vps29	154.174	175.56	174.185	203.684
Tppp	130.35	174.862	169.716	230.806
Gm10250	187.082	183.464	186.355	148.152
Atp1a1	150.946	155.926	188.642	208.51
Tspan7	161.363	171.317	197.152	173.812
Hsp90aa1	179.659	179.814	178.856	164.464
Ywhah	177.865	179.352	185.343	159.264
Clu	189.738	169.484	173.628	168.149
Tuba1b	179.772	165.283	189.538	163.098
Maged1	153.677	174.498	167.916	200.16
Mras	172.857	172.352	187.093	162.466
Tubb5	139.708	164.058	183.628	206.824
Gabbr1	174.595	165.797	170.975	181.544
Rab6b	146.957	171.303	177.658	196.777
Mdh1	145.875	167.667	198.228	179.718
Ppp3r1	152.455	192.733	186.779	157.678
Myeov2	197.697	155.423	214.963	119.606
Capns1	152.346	153.776	168.739	212.559
Camk2b	156.907	168.335	152.984	209.126
Gm15432	143.323	164.194	199.57	178.202
Agtpbp1	170.357	164.444	211.725	138.16
Gm14681	175.953	143.745	251.805	111.952
Rnf157	159.232	135.881	177.578	210.133
Mt2	179.94	168.756	181.191	152.37
Cend1	153.527	152.023	153.28	223.136
Gm13826	161.95	164.051	180.182	175.581
Dynll1	165.644	169.752	182.361	163.332
Slc25a12	138.937	169.63	185.181	187.329
Snca	151.861	166.243	179.283	183.079
Dclk1	149.732	160.839	186.634	182.485
Ensa	143.806	185.952	179.936	165.518
Mir692-2a	155.596	177.64	123.815	217.227
Eef2	161.883	165.65	167.745	177.395
Cx3cl1	160.078	155.633	154.806	202.097
Pomp	136.824	161.856	188.646	183.554
Bex2	130.967	175.862	176.656	186.861
Rab3a	144.216	155.962	166.75	203.278
Idh3b	142.893	172.012	154.414	195.771
Gm11273	156.903	172.695	159.048	175.522
Mir5113	279.151	186.578	152.066	43.2801
Meg3	154.655	148.978	175.748	181.609
Ywhae	175.893	149.563	194.803	137.829
Zfp365	124.712	171.27	217.046	138.249
Arpc4	199.158	142.423	163.958	144.746
Apod	151.554	144.461	185.165	167.982
Snrpn	144.998	161.648	161.131	180.645
Gm17383	174	149.527	166.198	153.708
Cnp	193.835	178.469	132.336	137.761
Tpm1	154.591	151.988	171.988	163.714
Oaz1	146.421	148.609	160.187	186.032
mt-Ts2	164.687	145.062	330.926	0
Atp6ap1	133.393	152.449	150.475	203.529
Arpp19	173.838	116.091	143.362	203.344
mt-Rnr1	223.23	134.411	171.437	106.917
AY036118	217.892	117.473	91.8782	207.819
Snord91a	201.569	106.529	162.015	163.646
Arf3	167.318	150.54	154.873	159.688
Pitpna	132.688	150.41	151.566	196.35
2900011O08Rik	126.895	158.896	149.713	194.306
7SK	127.076	124.868	210.376	165.071
Dnm1	149.932	141.105	162.325	173.796
Gas5	170.794	177.822	149.82	124.809
Ubl5	138.986	139.632	210.918	132.855
Psap	155.071	146.214	157.761	161.533
Eno2	141.046	151.715	149.379	177.478
AC133502.1	254.937	185.475	94.2587	84.6783
Timm8b	139.632	154.707	153.399	168.516
Stmn3	153.81	146.008	152.229	162.658
Klc1	130.504	147.096	143.02	191.165
mmu-mir-2134-1	114.881	96.3339	94.3841	305.303
Ubc	144.483	141.962	152.761	165.752
mt-Tv	306.406	89.9641	205.233	0
Gm12428	140.169	155.543	156.507	147.756
Clstn1	126.774	135.88	153.841	180.908
Rapgef4	121.934	159.066	142.813	172.721
Rab2a	134.293	157.885	164.541	137.602
Nckap1	124.348	159.347	155.481	153.559
Vti1b	120.192	130.201	160.608	179.338
Gm12481	134.651	153.134	109.932	192.113
Mir692-1	103.566	136.614	116.722	229.359
Gm17538	154.723	143.833	174.615	112.901
Ncor1	132.692	145.777	150.741	156.125
Tuba4a	126.028	139.677	142.156	175.836
Rnf187	129.572	137.061	146.959	168.585
Gm12966	111.222	142.837	156.767	170.279
Gm11702	204.271	89.9641	102.617	182.911
Slc17a7	147.744	132.515	144.481	152.893
Psmc3	190.65	113.705	159.62	112.829
Ywhag	133.701	140.647	149.175	149.95
Gm15796	153.222	125.693	177.072	116.659
Atp6v1d	111.471	143.747	156.601	156.895
Atp6v1b2	120.41	139.892	150.396	156.691
Rps15-ps2	132.078	140.796	139.221	154.442
Lamp1	126.084	144.022	140.445	154.792
CT025673.1	219.908	116.028	142.955	85.3794
Gm13771	94.9739	147.37	168.45	152.772
Trim28	130.412	119.551	163.668	148.597
Cdc123	113.415	159.231	122.424	162.54
Itm2b	118.64	153.954	141.055	143.807
Ift20	119.226	126.807	167.472	141.748
Abr	111.499	139.318	130.432	172.36
Tsc22d1	116.046	142.261	144.278	149.983
Gstm5	126.451	139.929	153.013	132.626
Gpx4	111.127	157.484	118.877	164.339
Add1	127.137	132.458	140.056	151.817
Kif1a	125.921	132.713	139.261	153.026
Rpl36a-ps3	123.016	141.78	141.487	142.923
Ppp1r9b	171.811	128.733	139.79	108.609
Gm13456	140.802	137.229	147.835	121.317
Ubb	135.312	143.144	135.999	132.218
Sv2b	112.75	135.691	149.334	148.808
Mtch1	159.083	118.601	139.74	128.923
AC152453.1	161.104	48.2882	112.642	224.163
2010107E04Rik	147.407	139.419	169.649	89.2844
Slc25a3	112.374	134.431	143.322	154.781
Mir678	215.389	0	266.625	61.1598
AA474408	173.083	106.435	80.7804	179.602
RNase_MRP	170.469	120.141	130.44	116.101
Rpl13a	144.655	148.867	114.213	129.262
Spop	108.175	121.805	145.572	160.852
AL627405.1	212.196	143.728	112.501	67.5617
H2afz	99.3457	128.493	119.052	186.991
Vamp2	145.626	109.73	154.394	122.053
Ppp2r1a	117.674	127.467	128.387	158.103
SNORD113	89.6204	78.9405	360.17	2.13998
Itm2c	120.971	120.421	137.21	147.92
Ckmt1	108.274	126.666	138.408	153.101
Gm11478	144.628	115.804	149.357	112.905
AC122438.1	203.065	71.8555	156.345	90.7322
Skp1a	136.856	149.035	118.125	115.594
Strbp	104.06	147.022	158.851	109.482
Snap47	114.666	121.467	132.295	149.062
Sepp1	127.917	118.51	157.764	111.434
Ccni	116.675	126.234	156.607	116.066
Pja2	116.98	137.403	113.2	146.812
Aco2	109.084	144.444	115.09	143.725
Pi4ka	109.186	124.173	149.986	127.532
Gm14794	80.9337	140.824	120.596	167.34
AF357425	0	151.316	172.597	184.59
Gm8186	117.275	132.427	143.174	115.122
Ndufc2	106.934	127.445	124.509	147.309
AC134576.1	71.4929	137.937	69.41	225.572
Arf1	122.892	121.447	129.188	130.733
Ndufa5	188.188	107.633	129.56	78.8702
Ndufs2	101.492	137.759	113.772	149.389
1110008P14Rik	102.087	114.481	127.93	157.208
Fez1	112.175	121.737	125.689	138.561
Cplx2	145.188	123.266	118.367	111.086
Gm15427	119.524	131.8	112.28	133.774
Fabp7	94.3581	125.656	130.742	145.855
Gm5620	125.579	114.107	127.123	127.102
Reep5	106.384	124.888	132.342	129.261
Nrn1	103.285	121.962	116.856	150.126
Pfkp	98.4474	123.895	119.037	150.376
Gnb2l1	130.428	109.945	133.505	113.53
Kalrn	104.843	128.408	110.619	142.591
Mir134	93.559	164.82	93.9997	134.042
Gria2	106.729	133.754	120.604	124.29
Aff4	102.868	127.886	137.681	116.834
Rpl10a-ps1	109.659	125.451	115.827	133.606
Gnai1	112.512	108.712	148.019	115.232
Gm14039	164.765	86.1139	108.179	124.712
Calr	132.438	122.574	122.957	105.615
Abhd12	118.424	121.333	130.406	113.413
Gm9846	116.741	124.695	119.643	121.439
Atp6v1e1	117.489	114.085	134.722	115.591
Schip1	109.917	113.61	126.178	129.386
Rbm39	98.7089	122.444	119.37	138.555
Sh3bgrl3	109.033	108.225	140.251	120.27
Atp5o	125.561	113.993	131.664	106.518
Camk2n1	100.236	115.808	135.019	125.346
Fkbp3	106.251	129.557	128.475	112.013
Epb4.1l1	125.956	107.028	130.818	110.596
Tpr	110.986	112.23	127.47	120.13
Sod1	122.067	116.636	118.062	113.682
Pebp1	105.666	118.679	117.734	128.338
Gm1821	98.2177	128.277	120.054	123.708
Fam107a	113.029	115.399	115.931	124.167
Rrp1	102.501	108.435	114.196	141.811
Atp5g1	99.1903	104.972	120.208	141.909
AC149599.1	172.424	96.9918	114.257	82.5307
Mlf2	105.11	115.039	104.343	141.166
AL645948.1	107.144	114.176	106.657	135.731
Uqcr11	142.589	98.5651	112.375	108.23
Gm15725	99.9621	113.486	110.413	136.426
Cltc	92.2133	111.11	127.782	127.329
2610017I09Rik	112.335	107.555	155.385	81.7615
Cdc42	112.631	116.201	128.52	99.6564
Serinc3	95.8517	114.049	121.203	125.307
Ndufc1	115.169	92.0554	160.172	88.3332
Sgk1	130.884	92.1538	148.037	84.4675
Tspan3	101.925	121.747	113.921	116.339
Gm15430	87.0727	110.302	111.589	144.193
Serinc1	99.9987	106.72	130.942	115.29
Ttr	148.784	201.541	67.7577	34.8087
Mir5125	134.547	118.513	135.181	64.255
Cnih2	138.306	100.739	111.45	101.292
Ptms	129.617	107.446	119.532	95.1854
Mff	100.695	113.618	119.558	117.601
Smap1	95.2719	105.483	127.562	121.917
Gm15198	122.058	102.167	114.643	110.102
Cul1	100.422	109.433	97.5925	140.348
Gm17241	108.424	112.285	112.464	114.251
Sdha	100.218	122.776	111.778	111.889
Gm15151	114.915	119.541	139.14	72.9048
Prkcb	110.337	112.849	114.119	109.122
Npy	114.684	91.9592	129.379	108.927
Scg2	103.179	107.878	118.225	115.371
Mapk1	101.239	112.981	115.764	114.184
Mir5111	351.659	19.9265	63.1629	8.26029
Lphn1	78.8783	113.195	102.543	146.613
Atp6v0c	124.831	94.8199	126.786	94.6171
Hspa4	97.0155	108.012	118.846	115.938
Srsf2	116.91	93.0317	127.891	101.637
Rplp1	142.687	107.884	100.197	87.6039
Gap43	80.3616	107.155	104.924	145.853
Napb	103.123	111.444	110.334	111.347
Gm10126	103.23	91.2078	121.387	120.103
Plcb1	106.107	107.273	122.866	98.5669
Shisa4	102.354	100.36	105.781	125.514
Prkar1b	87.8211	90.4711	111.902	143.417
Gm16056	114.118	126.41	103.335	89.7424
Clta	96.45	109.417	106.891	120.234
Chchd10	83.9263	98.8737	104.054	146.089
Ndufa2	122.358	93.5921	119.586	97.0306
Xpo6	103.97	102.237	128.275	97.9994
Nudt3	152.363	87.7857	106.18	85.4218
7SK	96.5982	85.8703	142.302	105.358
Uchl1	99.6235	99.4159	110.881	119.634
Rgs4	81.6488	100.335	104.232	142.572
Gm7292	108.731	101.959	106.008	111.89
Tubb4a	97.9462	99.3527	108.541	120.911
Prkacb	89.9186	99.9289	112.778	121.845
St13	101.772	88.578	118.162	114.721
7SK	87.6851	86.1159	133.362	115.7
Atp2a2	90.6061	108.67	105.706	117.541
Idh3g	97.9337	92.8892	130.555	99.7702
Slc6a17	74.569	98.1252	82.3742	165.78
Tnks2	89.9536	93.7553	131.66	105.243
Gm9843	108.225	92.1434	118.72	101.225
Gm14337	103.593	89.4023	109.021	118.168
Hint1	96.083	110.534	109.428	103.641
Atp6v0d1	84.1836	105.495	105.841	122.881
Nsg2	94.9188	104.597	106.064	112.586
Stmn2	89.1229	101.295	107.829	119.236
Akr1a1	104.45	108.188	98.1853	106.435
Osbpl1a	82.1986	100.475	106.98	126.527
Gm8759	99.1162	111.583	99.0167	106.198
Psmd13	59.5607	99.7987	205.94	50.2463
AC122546.1	158.213	88.9814	100.962	67.2974
Dlg2	89.7526	107.824	109.971	107.55
Pkm2	112.609	98.0051	95.9991	107.927
Mapk10	86.1809	99.8345	107.689	118.788
Hspa5	83.6853	105.526	99.0991	123.967
Pgm2l1	89.5003	105.362	107.743	109.631
Gm14586	108.47	108.65	98.7241	94.3613
Snhg11	105.165	91.4195	126.73	86.8457
Rpl14-ps1	88.923	105.608	113.469	102.109
Gm7123	89.3942	89.9634	118.861	111.89
Gabbr2	78.4903	105.048	90.3852	134.796
Tbcb	97.3636	99.4443	100.363	110.916
AC132307.1	179.349	76.3297	88.574	63.4392
Ngfrap1	92.4304	98.3866	102.849	112.952
Gm4149	95.8399	105.481	107.734	97.111
Psd3	92.1258	104.579	101.807	107.416
Ndufa12	76.0853	99.7972	98.8131	130.698
Atp5c1	79.6477	117.613	101.437	105.104
Grina	87.8943	96.4896	103.919	115.03
mt-Tn	327.457	27.4699	0	48.4039
AC163349.1	91.3313	20.1119	149.112	141.758
Ank2	95.5509	98.026	105.823	102.151
Ccdc104	88.0339	108.476	102.161	102.81
Gm14491	85.7847	97.3026	109.99	108.015
Ptov1	99.8145	92.5918	100.749	107.722
Basp1	94.8713	92.7138	116.916	95.5959
Nell2	87.9449	105.976	94.1098	111.866
Gm20463	105.365	95.3798	115.199	83.8665
Gm6293	77.0965	106.254	97.952	118.43
Dnajc6	85.9743	94.4262	107.008	111.565
Psma7	82.2959	107.031	109.738	98.8605
Scd2	101.542	106.014	97.7811	92.3442
Dlgap1	91.0474	97.8155	93.5851	114.727
Mdh2	97.5121	90.2675	96.0099	113.342
Dhrs1	89.7816	106.557	90.4189	110.272
Gprasp1	83.4204	108.005	98.5674	106.44
Actr1b	79.0346	96.1489	96.4589	124.41
Hsph1	84.615	100.375	106.499	104.297
Myo5a	82.755	82.791	122.72	107.518
Igsf8	79.0432	103.952	99.3145	113.328
Gstm2-ps1	84.8764	98.1976	88.7374	123.729
Celf4	82.6088	96.6641	95.2334	120.385
N28178	77.9286	78.3764	107.524	130.953
Rps5	99.0788	94.3028	111.139	90.1271
Cyfip2	95.8464	93.3464	103.093	101.404
AC188461.1	139.721	75.7054	104.331	73.6656
AL691456.1	182.582	52.2848	118.061	40.4898
Psat1	97.9382	95.6277	97.4255	102.247
Glns-ps1	116.246	90.2439	97.0879	89.3342
Gdi1	96.569	100.09	98.9541	97.0567
Rian	93.7621	103.898	102.84	92.0533
Atp6v0a1	86.2696	88.1784	122.193	95.6414
Mtap1a	93.2415	98.5885	97.1673	103.207
Gm6788	72.0986	91.8052	103.63	123.883
Cntn1	88.0366	100.484	97.6388	105.231
Gm14536	84.2268	105.323	99.4036	102.24
Gm15027	84.2268	105.323	99.4036	102.24
Ergic3	100.958	84.6429	100.654	104.881
Gcc2	82.0567	92.0397	122.584	94.2398
Rpl8	92.7504	94.8356	89.4003	113.643
Scg3	91.5057	92.8492	110.864	95.0364
mt-Ty	242.154	0	102.932	44.4785
Vprbp	86.1074	93.8349	100.32	108.685
Hnrnpk	81.3097	98.865	101.222	105.251
Lancl2	71.0245	93.8822	108.2	113.221
Gm10123	90.3304	96.1042	99.1245	100.617
7SK	101.588	75.7132	126.705	81.9069
Nrgn	90.1183	79.4547	90.7732	125.223
Lynx1	86.4927	94.1313	88.8272	114.293
Rps9	100.754	93.0023	91.7854	98.1637
Pea15a	92.3425	101.17	90.475	99.3931
Cdc42bpa	72.6092	92.6086	101.487	115.884
Tubb4b	91.1393	93.6348	95.3963	102.083
Psme1	95.2867	90.7388	90.8604	105.201
Gm13509	84.6109	89.5702	105.126	102.746
Dusp3	86.3931	100.217	83.5922	111.706
Ndufv1	82.5414	103.793	98.049	96.7081
6720456B07Rik	82.1955	88.5167	99.0995	110.328
Syt11	91.6253	93.7626	92.8397	101.06
Ctnnb1	89.8146	93.3742	91.7838	103.846
Gm10197	64.5166	86.303	94.4422	133.389
Qk	88.675	99.782	96.5935	92.1912
AC073947.1	134.644	83.6375	111.175	47.2999
Nedd8	78.8767	89.7838	102.435	105.616
Spag9	83.9746	84.9265	96.4632	110.436
Atp2b1	89.0128	101.464	101.451	83.4742
Hras1	85.7281	84.8597	105.479	98.7021
Atp2b2	84.9966	83.9844	101.764	103.008
Eif4h	86.1362	91.1983	93.3324	102.359
Tagln3	91.6189	83.0947	100.599	97.3557
Prdx6	79.4796	88.6438	100.76	103.518
Hist1h4d	110.008	79.0395	96.1164	86.8271
mt-Tf	213.616	0	107.311	51.0079
AC152922.1	66.6665	47.6263	160.297	96.5637
Rnaseh2c	85.3516	94.4146	94.2747	96.0748
Tmem85	80.2589	88.4063	104.894	96.1199
B230208H17Rik	99.9966	70.0263	106.397	92.6781
Tcf4	88.8442	100.084	87.2703	92.3995
Dtd1	66.8895	87.4182	83.3328	130.734
Ppp2r2c	81.8966	85.2762	99.2862	101.671
Gabrb3	95.7827	95.2906	90.7225	86.1643
Gm7964	79.8623	92.1046	96.09	99.3677
Lsamp	86.4367	94.1957	89.4695	97.0844
Dnajc7	88.2694	92.5782	105.062	81.0658
Gm12892	83.4362	84.9595	86.8318	109.328
Eif5a	84.7226	90.1255	86.9031	100.809
Brp44	88.6224	102.735	97.3511	73.8517
Nefl	103.201	93.8948	89.4905	75.6421
Zc3h15	84.2518	85.7301	104.496	87.6625
6330403K07Rik	73.8609	93.5664	91.2046	102.886
Meis2	52.7844	78.1052	96.9724	133.053
Sbf1	98.8392	103.784	77.6627	79.73
Tcp1	70.9637	93.8757	97.0287	98.1007
Gramd1b	75.5805	87.4572	92.6435	103.537
Gm10191	76.9103	96.6835	84.9161	100.475
Ccl27a	80.8482	71.2675	105.136	101.208
Chchd2	102.023	90.3972	100.077	65.2444
2610507B11Rik	85.5528	85.0262	91.7079	95.4197
mt-Td	228.025	50.213	32.7285	46.6701
Ddn	89.919	94.2403	81.659	91.5833
AL672259.1	269.65	14.4303	72.3859	7.43368e-268
Gas7	80.6283	83.7828	90.9106	101.05
Tulp4	80.7919	93.1544	84.4367	97.9286
Stk25	64.1933	92.3256	80.5037	119.142
Bola2	97.6617	78.485	84.175	95.4845
Pfn1	87.5278	81.8806	87.8193	97.9948
Clip3	77.0367	72.7504	92.7318	112.327
Prnp	81.6814	89.3964	89.1803	94.2568
Mef2c	69.6232	83.6567	104.754	96.2063
Prdx2	96.4106	87.7919	89.2227	80.7801
Psip1	96.2011	85.536	84.138	88.1625
Dync1h1	81.7411	88.9927	87.2965	95.56
Ndufa10	65.0704	85.0889	86.2104	116.729
Mrpl18	78.7265	96.1626	94.3343	83.2924
Rps21	82.5521	86.5545	97.1921	85.8429
Prkar1a	78.6051	91.9453	92.7125	88.2236
Eef1g	75.356	91.7641	77.7229	106.397
Gm5776	68.5996	89.5228	102.284	90.7918
Bai2	95.959	76.0472	79.9825	98.8068
Pfdn5	80.9451	83.8587	87.6242	97.7116
BC002163	82.7571	80.8703	101.405	84.6992
Dos	74.9651	70.8159	65.5734	138.174
Slc12a5	70.3749	85.6752	92.0198	100.794
Arhgdia	75.7011	87.6307	83.1137	101.99
Synj1	89.2392	93.4893	74.8048	90.4723
Ndufa7	84.7689	90.8903	90.1255	81.9589
Eef1a2	83.3116	81.7119	84.7499	97.8613
Rasgrf1	90.322	87.826	82.324	87.1615
Lmo4	80.9054	81.4676	100.366	83.3801
Tom1l2	83.8447	75.5398	92.3872	94.3457
Elmod1	87.7922	85.7845	101.402	70.953
Gm15431	61.3296	103.839	85.404	95.141
Gm11930	49.3028	73.736	111.059	111.348
Nrd1	76.9197	91.2508	97.1576	79.476
Sdcbp	81.6917	93.5993	86.2865	82.7239
Gm12732	49.2503	75.665	133.41	85.8762
Gng3	82.238	76.8344	92.1916	92.5855
RP23-71G16.1.1	73.2839	89.8285	82.8123	97.7527
Atp5g3	85.5243	81.2694	102.735	73.9241
Cox5b	87.1481	93.3014	84.8805	78.1135
Vmp1	73.8164	72.4806	114.325	82.6424
Eps15	67.094	95.3101	100.912	79.8674
AL845457.2	119.309	65.5423	90.1222	67.7141
Gls	77.1819	91.8974	85.9764	87.48
Rasgrp1	85.0676	84.5031	89.2642	82.7094
Ndufa1	75.9583	88.2473	99.3223	77.7991
Fbxw7	71.2913	86.4145	87.522	96.0008
Rps3	84.7785	88.2396	86.4442	81.1342
Rps24-ps3	90.541	88.9367	90.1429	70.7962
AL928544.1	95.9056	78.6292	103.855	61.3962
Gad1	84.6897	68.7787	98.9709	86.5953
Dynlt3	51.6911	87.8976	88.4145	110.72
Edf1	67.9255	80.3733	82.5165	107.808
Homer1	83.3028	81.7925	90.5729	81.4252
Slc24a2	83.6533	86.486	90.8019	75.7959
Sort1	83.4988	82.2783	83.2189	87.5238
Cadm2	74.0696	81.4104	64.548	116.432
Ptk2b	117.386	81.2215	81.3823	56.2934
Gm13685	83.6541	58.9054	73.0544	120.324
Purb	75.2458	93.5924	90.7228	76.1126
U6	116.903	102.972	78.3027	37.2193
Arhgef9	76.8338	87.6668	82.4802	87.6781
Gm2506	64.7406	67.3793	96.0822	106.388
Senp6	64.4611	85.5206	79.3715	105.019
Gm5436	81.0995	74.4846	91.1729	87.3068
Gm13493	75.6559	81.6582	87.034	89.5834
Ndufs3	103.473	66.0945	111.231	53.0947
Ccl27b	64.4421	67.1761	95.3312	106.708
Atp1a2	91.2877	84.2465	82.2365	75.7307
Rac1	81.568	81.9265	91.8529	77.6443
Gm7689	70.4443	89.3739	79.8649	92.9685
Scg5	75.1312	79.7373	89.9035	87.1963
Gm12346	84.5729	84.4454	90.6314	72.1577
Acat1	69.6824	86.8939	81.9918	93.0629
Gabarap	77.7779	84.7109	93.2608	75.7462
Cadm1	85.0503	76.3078	89.4751	80.6449
Ldha	71.5977	78.4076	84.7675	96.6915
5730469M10Rik	73.7649	93.9988	85.0443	77.9334
Enpp2	84.3542	84.0781	88.6591	73.6382
Fam115a	81.4551	81.2314	84.2758	83.7606
Eif3i	75.2921	81.2497	83.6677	90.3253
Zcrb1	70.3552	81.6472	90.4765	87.8543
Nisch	92.3374	79.8162	95.8749	62.2289
Ndfip1	62.8608	89.2438	72.5921	104.843
Ids	72.744	72.2544	107.591	76.8355
Gm14541	57.0556	89.3102	89.5056	93.2517
Anp32a	89.1741	87.351	86.8122	65.5975
Anp32-ps	80.2236	96.2757	93.2438	58.8675
Arpc2	77.4664	81.218	88.8469	80.6671
Ptprn	71.0654	73.4046	87.2764	95.7683
Mapk8ip3	70.743	74.3572	67.5001	114.218
Gm1840	77.1001	79.3539	80.3596	89.652
Spock2	82.4949	75.8603	80.6643	87.381
Lypd1	84.5683	74.8604	93.4708	72.9067
Rab6a	79.5874	85.0185	96.4058	64.6153
Myl12b	75.3102	90.3162	65.45	94.5246
Snrnp70	99.1797	77.6808	76.2725	72.1617
Dnajb11	62.8334	89.4631	84.5502	88.4025
Gm16372	94.7952	81.1027	80.8398	68.0115
Flot1	53.9531	80.6512	71.8179	118.216
Ppp1ca	66.0852	85.3915	71.0348	101.629
Grcc10	78.0467	71.9644	73.2525	99.8736
Spnb3	79.3956	73.8087	84.3462	85.5458
Mtap4	85.7081	89.496	72.7604	75.0821
Aplp2	76.7108	80.7494	95.4181	70.0396
Cltb	87.7426	76.2962	83.529	75.3019
Gm12222	58.453	81.1344	94.1104	89.0459
Mrps21	68.636	74.1675	96.6896	82.7607
Mir421	53.5354	188.623	53.7876	25.5667
Serp2	70.4542	73.5006	80.2783	97.2372
Sdhc	84.1399	72.2056	84.1847	80.867
Uqcrc1	72.3517	76.4142	83.6321	88.6239
Ap2m1	74.0478	77.5429	85.239	82.4493
AC122183.1	164.603	62.1373	47.2508	44.9191
Nfe2l1	68.455	74.0381	83.942	91.3421
Scamp5	80.311	75.2429	83.257	78.807
Gm10073	84.9933	76.8757	80.5507	74.7813
Fam166a	141.271	63.7369	102.344	9.39272
Ndufv3	77.7331	74.487	81.6023	82.4209
Gm14719	58.4736	72.2195	88.3704	97.0831
Adam22	53.7017	85.5085	73.9473	102.803
Cox5a	68.1319	80.6307	89.3031	77.5229
2900097C17Rik	71.1424	71.8382	77.984	94.5955
B2m	75.2021	82.4686	83.6319	74.1412
Prkce	91.2854	77.1703	78.1309	68.6246
Rab1	65.1541	83.7154	79.5266	85.9063
Gm13007	61.8841	81.8173	73.4438	96.9604
Celf2	72.4897	80.1205	85.7334	75.3736
Ndufs7	67.8852	77.2771	82.7914	84.9139
Sept5"	80.0327	69.7178	83.8977	79.1771
Atrx	73.3033	89.1977	84.5935	65.6584
Akt3	75.2967	83.6255	80.8965	72.8937
Dgkz	73.5981	67.4302	76.1933	95.3883
Otub1	63.8663	75.1389	85.8479	87.7405
Aatk	69.3967	87.7497	69.9952	85.1638
Gm9385	54.1347	89.7799	92.483	75.7962
Mrpl17	72.1138	74.88	68.0145	97.059
Rpl36al	75.3063	81.6817	75.9517	78.9049
SNORD113	0	82.4098	95.2732	134.042
Cdk16	75.545	67.7812	80.7947	87.333
Mosc2	72.7032	74.7451	95.6059	67.6415
Sept7"	71.6477	85.0088	93.7372	59.7672
Rnf14	68.9044	80.5287	80.1171	80.5859
Cadm3	64.0283	77.1001	76.7238	92.2104
Tmem151a	76.7688	67.7934	71.1278	94.3636
Ndufa13	65.8353	74.9742	77.4372	91.2653
Cxx1c	65.8552	69.7869	66.7593	106.914
Gm10263	82.2661	76.163	80.3443	69.4853
Ntm	57.9844	68.7051	86.651	94.8424
Ppp3cb	62.0358	82.5491	83.0938	80.3275
Gm3788	69.6345	76.9397	85.2797	75.842
Rps25-ps1	71.1661	76.1613	78.9149	80.7466
Cttnbp2	77.0047	82.7349	72.3493	74.6977
Prdx5	64.1526	72.7303	79.5431	90.1542
Syn2	70.431	84.9284	73.139	77.6227
Cs	70.5838	79.2538	74.407	81.431
Ncald	71.2051	76.9912	76.9353	80.2709
Ppp1r9a	73.53	68.4273	81.1801	82.2391
Sqstm1	121.696	57.3631	65.7455	60.5204
Cplx1	75.3817	69.8375	85.6876	74.2091
Acly	76.7865	72.8292	89.407	65.9651
Map2k1	65.3664	81.6397	72.6525	85.2807
Gm11223	68.7525	69.5329	81.2366	85.0021
Cnbp	70.0586	95.548	79.0272	59.5498
Atp5k	87.9357	78.2497	68.3064	68.9426
Zfp644	71.7076	77.218	83.9054	70.3598
Minos1	60.6384	73.5727	79.4078	88.925
Uba1	69.5941	75.7468	75.3575	81.5747
Slc22a17	92.9387	67.6037	76.7754	64.8309
Gm9154	63.1164	78.317	72.5187	88.0426
Atp5j2	75.0382	71.4678	85.0986	69.4015
AC144905.1	64.6934	170.952	64.9981	0
Nrcam	71.5588	75.4366	77.2192	75.6075
Mical2	75.6564	66.5995	83.1833	74.3344
Anks1b	67.7713	79.9151	70.8844	80.7097
Ap2s1	76.8325	69.9603	83.5395	68.8036
Phactr1	57.2888	66.5936	92.7692	82.1899
Negr1	72.9358	68.5076	70.555	86.5886
Gm14173	71.7772	73.2694	79.2279	74.2805
Ppia	75.4745	72.3346	77.0612	73.493
R3hdm2	68.2787	62.241	79.7978	88.0304
Sult4a1	67.3469	64.3196	77.3658	88.9436
Stxbp1	65.5871	67.8238	81.7305	82.1669
Anapc13	74.6763	62.8148	85.8133	73.9296
Unc13a	72.5562	69.7994	67.2197	87.3933
Ypel3	59.9038	91.4635	73.2259	71.9518
Ntrk2	75.2677	71.9571	75.9686	72.7815
Fdx1l	60.5178	68.7424	67.8	98.9144
Lsmd1	68.127	65.3467	83.9257	78.5523
Ggnbp2	43.365	71.4843	89.1191	91.8311
Sept3"	65.3876	77.4545	68.4645	83.5566
Csrp1	95.3956	70.9477	71.5726	56.7373
Cct3	64.4379	74.5745	72.8463	81.5104
Nedd4	65.0327	76.1025	75.3679	76.8274
Gm14088	64.2022	63.7412	87.9839	77.2876
Gm20430	59.9223	76.9689	87.3052	68.8105
Rpl18-ps1	69.5824	68.3884	71.3298	83.2034
Cd200	56.6943	67.2102	67.5016	101.089
Ghitm	58.8129	75.4874	76.7698	81.2818
Lrrtm3	58.4877	72.1808	79.4274	81.5681
Arl6ip1	61.1507	80.3472	72.2363	77.3925
Phyhip	68.2762	71.3125	73.5759	77.0799
Sel1l	55.2347	78.8507	84.3542	71.5826
Slc4a10	64.6927	75.5421	77.2602	72.4538
Sept4"	69.3173	83.6463	72.9795	63.9883
Gm8292	86.1246	69.726	68.7663	65.2691
Strap	45.4109	86.3207	67.6341	90.0558
AC124379.1	98.7152	33.994	85.8237	70.6035
AC109305.1	65.0863	64.6614	81.2602	78.0561
Tmbim6	71.7441	68.1541	72.6362	76.5272
Pja1	58.9927	77.0182	70.84	81.0833
Polr2b	52.7804	70.7619	92.7528	71.2575
Dpysl2	73.5908	72.1698	68.2547	73.5275
Atp6v0e2	71.3967	69.2745	71.2286	75.4408
AC101886.1	52.0068	64.2244	55.7918	115.308
Slc6a1	74.391	65.9068	73.5052	73.1108
Guk1	55.4186	69.6979	71.1414	90.0221
Pcdhga8	68.4337	69.1124	67.0937	81.245
Rab7	64.8371	66.6735	73.7577	79.9891
Mir546	31.6606	112.168	54.5132	86.4251
Myl6	82.5255	68.4768	72.2237	61.3372
Pcmtd1	56.4792	77.5094	78.873	71.6377
Apbb2	81.5319	75.6776	58.2306	69.0081
Lrrc4c	45.5274	70.8738	72.9292	94.9647
AC122459.1	48.5464	64.2244	55.7918	115.308
Tuba1c	70.8691	66.8841	68.7467	77.1177
Zfand5	62.8595	65.7811	78.7234	76.1119
Ociad2	68.2827	72.2267	78.3051	64.6267
Sorl1	57.9192	70.8882	82.9029	71.7053
Gm14480	56.4239	67.6758	73.107	85.8701
Sept15"	58.0486	79.2746	75.9811	69.7693
Trim37	65.2805	66.1313	81.121	69.9555
Rpl18	72.6569	66.9653	77.327	65.374
Ociad1	64.89	71.5591	74.2166	71.4485
Gm14450	36.6374	62.8834	75.1993	107.348
Capzb	66.3587	71.4747	75.7337	68.3526
Gm10072	58.5757	74.503	67.8724	80.7968
Ctage5	73.945	76.7342	66.2074	64.5139
Adarb1	63.2864	65.8423	76.619	75.4319
2510006D16Rik	61.8136	64.3381	76.8555	78.0712
Gm9800	109.651	73.6539	54.3822	42.929
Pde1a	80.5827	66.4931	58.7667	74.1928
Pink1	70.4341	66.9237	76.6446	65.4626
Tmem47	63.142	74.8526	70.8309	70.3469
RNaseP_nuc	98.6265	61.3572	72.8847	46.1445
Gnb2	67.2034	65.7109	79.1231	66.4016
Trim44	54.0401	73.6371	66.5577	84.1532
Eif6	71.1265	66.4069	68.0674	72.6986
Ralyl	56.6491	86.4634	68.5424	66.5518
Rpl38	82.3805	69.6463	67.2363	58.752
Gm5844	69.5962	69.5736	76.1248	61.8243
Wac	60.8914	69.7942	65.6902	80.6488
Mir186	93.559	0	93.9997	89.3611
Ly6e	60.9184	69.6008	73.2806	72.8553
Wnk1	77.0746	81.5	60.1177	57.925
Gm13306	55.1529	55.5408	78.7575	86.782
Snord14e	9.61359e-17	265.954	10.2227	3.09659e-18
Ttll7	55.8213	72.7838	69.7504	77.8194
AC087184.1	60.4898	67.2741	55.6921	92.2968
AC163703.1	24.4945	49.9815	40.4397	160.756
Fkbp8	62.5415	64.593	66.3041	82.2252
Ube2r2	58.2488	61.736	85.926	69.7321
Sept8"	59.4541	64.6581	77.3804	73.759
Gm6134	64.2553	53.8456	67.8314	88.9516
Far1	58.3486	69.6517	81.0462	65.6731
Gm14760	59.7406	67.6777	68.8342	78.176
Nars	59.7238	68.4994	71.5075	74.5891
Tmod2	58.0453	71.5059	70.8942	73.7855
Mir544	139.975	0	0	133.694
Ctxn1	63.9051	63.2592	71.8571	74.1211
Mir3064	0	0	272.752	5.47201e-61
Snord35b	53.9132	43.8355	150.001	23.7665
Enc1	66.0267	71.6106	68.5112	64.8679
Bag1	58.7292	63.5332	76.1492	72.4143
Hadha	75.5873	71.1523	50.9062	72.8694
Bex1	52.583	62.6525	69.6289	85.5936
Arpc5	74.4312	72.0091	66.3637	57.3997
Sccpdh	54.234	70.8904	70.0207	74.9593
Dctn3	50.9302	66.424	68.2593	84.4313
Eftud2	73.5185	64.4621	73.0663	58.887
Gm17349	75.2501	48.2438	27.7734	118.465
Cox7a2	61.3632	67.0052	78.8492	62.2816
Pcsk1n	65.4929	63.3271	66.2921	74.1108
Erp29	56.9709	60.4303	71.2344	80.5058
Map1lc3a	62.3492	54.6353	75.181	76.5133
Trnp1	66.4037	60.2799	70.5157	71.4327
Rabgap1	64.4104	60.1838	70.1614	73.855
Baalc	63.0743	58.8706	76.693	69.7949
Rap1gap2	44.2032	59.1544	98.6661	66.317
AC121600.1	17.2354	92.6101	107.568	50.9197
Dnajc5	60.0353	65.0231	67.1478	76.1137
Diras2	56.469	69.805	63.2543	78.3646
P4hb	51.6561	79.7771	57.3994	78.9362
Timm17a	46.4525	73.7857	64.1897	82.3156
Rpl22	67.7836	67.0533	74.1332	57.6744
Gm9763	53.8706	66.0121	73.9822	72.5057
Acsl6	58.5064	71.0768	56.1313	80.5552
A830010M20Rik	56.2932	65.4228	69.2147	75.2865
Fgf13	64.7801	77.8495	81.0973	42.1138
Pafah1b1	59.5643	67.6652	71.8052	65.9904
Rps29	80.2346	62.6499	69.0334	52.8838
7SK	57.6766	48.2704	96.8868	61.7923
Rpl32	65.7196	68.0426	71.5011	59.27
Snord64	0	98.4445	112.29	53.3742
Gpx1	48.3173	59.9802	66.8204	88.9572
Stau2	54.344	73.0279	60.2288	75.7945
Actg1	70.4027	67.8138	69.5319	55.5008
Map2k4	58.6688	70.9874	64.9004	68.4667
Paip2	59.4536	65.2447	75.7294	62.3918
Pabpc1	59.2471	65.3998	65.5202	72.5826
Tpi1	58.9094	61.077	58.5995	83.7259
Robo2	45.8542	58.4504	81.3675	76.553
Prepl	65.0222	64.1968	72.7295	60.1187
Gm11631	52.2213	69.7125	80.079	59.9433
Zfp207	56.1173	67.5223	61.3898	76.8199
Myh10	75.3557	61.8544	63.8194	60.7941
Med24	53.9977	66.2213	56.7655	84.5482
Mocs2	55.0715	67.6258	70.097	68.5429
Gnl3l	59.8584	69.3956	60.3895	71.361
Dusp7	61.3676	68.9436	60.1626	69.9153
Ephb6	50.8768	53.9507	74.3074	81.2131
Trp53bp1	58.715	60.3311	74.4798	66.8165
Pdhb	58.3638	66.7335	73.2558	61.1735
Ulk2	66.871	54.5182	64.7249	72.8757
Rab15	67.5792	56.7581	66.6697	67.8398
l7Rn6	55.5219	67.9876	64.282	70.9396
AL596117.1	90.5909	51.4377	36.727	79.8755
Fscn1	62.3649	60.2825	55.3668	80.5826
H1f0	66.5903	67.8387	53.8521	70.1719
Gm9234	55.6113	62.4358	68.0946	71.9199
Cope	60.1769	61.6896	61.2729	74.7669
Ybx1	62.7269	66.3036	60.8905	67.97
Gm15800	58.7971	61.6794	65.196	72.1517
Gm16265	83.1913	65.9498	73.1353	35.4726
Ppdpf	81.4676	50.815	71.2305	54.2326
Dctn6	56.0251	73.4536	60.1535	67.8929
Gapdh	56.5421	61.5237	66.4068	72.9016
Sfpq	58.7282	57.2962	92.785	48.4029
AC155261.1	51.0599	46.0953	58.0831	101.937
Sfrs18	63.0478	62.7357	68.7499	62.4848
Mir103-2	12.9017	90.9138	103.7	49.2912
Rplp2-ps1	56.7706	61.1126	75.4917	63.3662
Grin2b	60.1533	65.0525	67.0673	64.3378
Tef	57.0545	56.8713	83.0481	59.5821
Psmd4	57.52	77.9758	66.4521	54.3665
3110035E14Rik	56.4983	63.7028	67.6255	68.1912
Cul3	46.9091	72.042	63.6306	73.3666
Rufy3	52.2792	64.4864	65.4362	73.4957
Abcd3	47.4322	86.3858	81.8922	39.947
Gm12070	57.2243	61.686	65.324	71.1407
Ccdc47	55.0964	70.9151	53.041	76.297
Trbj2-4	0	255.226	0	0
Gm13862	56.4349	56.1096	65.2373	77.2719
Mir5109	118.194	0	41.667	95.0661
Cnksr2	61.2193	66.0962	67.0428	60.5459
Casc4	62.7318	60.1374	62.7997	69.1462
AC156572.1	43.8075	63.5053	110.793	36.2673
Fastk	79.8121	58.9216	53.5821	61.9297
Usp22	55.5544	62.6002	66.811	69.1864
Cnot7	48.9397	70.5958	65.9381	68.3776
Gabrg2	53.5043	66.0976	64.4732	69.7467
Kifc2	63.0404	53.6398	66.8537	70.1616
Cops7a	54.6474	61.1638	54.8567	82.9011
Camkv	67.7277	64.1292	56.8178	64.7248
Ndufb5	56.1799	62.4661	70.9072	63.6514
Gpi1	63.2332	62.0143	62.2927	65.6182
Rnasek	54.8801	67.0143	72.6164	58.5636
Ube2j1	53.709	62.9357	74.1868	62.2405
Gm15067	40.2468	79.739	69.2015	63.8189
S100b	67.1098	56.258	71.8537	57.4037
Gm6863	69.1144	62.1553	65.0766	56.2214
Bag6	55.2575	59.0313	59.7164	78.5037
Clasp2	53.4433	62.8077	63.94	72.2404
Braf	65.8277	60.09	79.3388	46.8948
Ptprd	54.3358	62.608	70.636	64.5326
Ctsa	59.217	55.4501	62.651	74.7287
Pfn2	56.4127	67.9254	67.3266	60.3454
Npdc1	66.9773	58.4897	72.3739	53.733
Mir1900	165.088	0.00120034	21.8979	64.1329
AC122359.1	40.9471	57.5145	81.3359	71.3018
Hdac5	58.3323	58.3046	67.2372	67.1299
Eef1b2	55.6662	65.3845	64.9514	64.9391
Dad1	59.9681	59.3919	69.6656	61.6616
Dstn	57.5409	67.2167	65.6385	60.2668
Pop5	56.1691	59.0188	74.5866	60.4842
Erc2	56.9584	61.4186	66.4572	65.4136
Stk39	64.1635	50.8417	83.2435	51.6438
Pkp4	48.4728	73.2731	63.0152	65.0477
Lancl1	78.9172	56.3723	56.6423	57.8496
2510003E04Rik	55.5049	65.4209	68.5938	60.1018
Pmm1	66.7016	52.4788	63.7588	66.6707
Matr3	54.5518	69.6565	63.157	61.6667
Dkk3	58.3539	65.4518	62.1743	62.5596
Swi5	51.5388	67.7012	60.3872	68.4413
0610007C21Rik	72.1919	61.8587	61.9167	52.0875
Cab39	69.1808	55.1983	67.0137	56.6233
Trf	55.9394	65.9679	57.9483	68.1004
Gde1	50.0992	60.5117	63.9864	73.2722
Atxn10	59.009	58.0527	70.6658	60.0687
Sgtb	52.6954	58.0078	69.9593	66.6764
Gm7335	44.5089	73.9306	72.8329	56.0657
Ndufv2	58.6144	57.0688	73.7176	57.8097
Chd3	59.9126	64.1771	67.3969	55.5188
Leng8	61.5932	58.9249	50.6615	75.8007
Csnk1a1	54.5314	67.1276	59.8383	65.3799
Ndufb10	59.157	61.7128	61.9753	63.7098
AC124613.1	86.8361	50.1805	62.8768	46.457
Gm11964	40.7106	58.0778	55.7037	91.7988
Psmb6	59.5315	59.6642	58.1542	68.9103
Cox17	57.7772	59.1258	68.7665	60.3714
Gm7331	54.5137	62.3838	62.2208	66.549
Dlg1	49.5384	53.3099	73.6205	69.1938
Lphn3	54.4089	49.154	72.2716	69.7683
Mir1970	56.3911	49.6711	56.6567	82.7149
Herc3	64.2798	45.6139	75.9325	59.5714
Gm16382	49.7044	64.1739	59.9017	71.5054
BC031181	54.1988	62.7014	66.6573	61.6312
Paics	46.2161	65.7149	61.6805	71.1582
Tpt1-ps3	64.3207	64.3991	62.1749	53.7106
Lztr1	53.5355	65.7192	57.6287	67.2658
Rpl14	55.9791	62.1604	66.8944	59.0402
Stx1b	58.8575	57.7075	58.353	68.8017
1110001J03Rik	57.9873	65.8532	66.1141	53.6287
Nrxn3	55.8374	54.8092	71.0454	61.8646
Sez6l2	66.7003	57.7538	58.4887	59.8907
Ptpn4	53.9186	57.6954	61.5797	69.5394
Snora3	9.95908	70.8876	137.686	24.1727
Gm3244	51.4567	60.9199	66.0609	64.2476
Lrrc17	91.4841	47.1626	74.7861	29.2111
Cldn11	79.1867	67.2373	53.2735	42.8159
Gm13004	49.7587	64.0519	59.6397	69.0086
Gm10443	67.0531	59.2397	60.8843	55.1565
Atxn7l3b	54.3141	64.3	58.288	65.0923
Usp32	50.7657	62.0536	70.1922	58.6464
Rangap1	55.7413	55.2783	60.5939	69.9573
Lpcat4	49.5052	43.9317	73.617	74.1525
Gm17549	86.802	47.8805	70.4004	35.9622
Tpd52l2	57.601	48.8238	58.0476	76.2881
Trappc1	59.9883	59.9026	65.7204	54.9497
Gm10337	31.3359	60.0623	54.6519	94.4786
Aes	64.7687	50.4624	60.8498	64.0493
Tspan13	55.5804	61.1258	66.9381	56.1428
Dtna	55.3836	58.0466	66.9208	59.4271
Srp14	54.3677	56.3171	81.053	47.8815
Tmem59l	52.1631	60.2601	56.4734	70.4411
Polr2g	56.6919	58.4418	67.79	56.4069
Pcp4l1	39.8015	52.7971	61.9013	84.5047
Luzp2	44.4895	56.6146	57.3216	80.5706
Asns	41.3563	66.0362	56.461	75.0823
Peg3	52.1525	59.1294	60.9419	66.5967
Fkbp2	65.539	54.0382	60.505	58.4519
Strn4	67.8028	45.4649	74.3562	50.3843
Lrpap1	55.5104	69.6679	48.8519	63.0716
Plekhb1	70.0881	60.2073	53.5064	53.1861
Ccdc28b	53.5584	61.5908	72.6054	49.1142
Acot7	50.5295	57.3416	61.7964	66.89
Ddx5	63.6626	62.55	58.8713	51.1434
Copg	58.4589	55.6663	59.7977	61.9548
Pex5l	63.1671	56.7008	59.9479	55.9696
Gm9858	49.7825	62.2554	57.0209	66.6291
Npepps	46.0665	49.7493	63.0746	76.4049
Gng4	55.7929	23.9518	82.5095	72.604
Pgbd5	59.2588	53.4508	56.3971	65.7191
SNORA63	54.3373	53.8448	68.2416	58.3866
Gm15450	57.2517	60.0486	58.6819	58.4303
AC102096.1	57.7538	26.7103	77.9615	71.9023
Mtpn	51.1676	67.4371	57.8304	57.7609
Psmb2	50.5485	54.955	59.2073	69.4134
Gm6767	54.38	58.3925	64.1522	57.0358
Mir5115	82.3655	72.5501	0	78.6698
Glrb	43.6988	63.5566	60.4833	65.7876
Atp6v1c1	51.1365	55.0998	65.7942	61.4489
Omg	50.048	58.3134	64.1197	60.9945
Sgip1	53.2181	55.2834	72.7092	52.038
Gm12504	95.1187	51.71	51.3369	35.0437
7SK	0.085914	61.4736	93.7788	77.5937
Polr2f	50.2061	53.1252	62.2472	67.1081
Rogdi	55.7042	61.7238	45.5701	69.6509
Fis1	56.5848	58.457	55.4667	61.6765
Son	55.5907	63.4579	58.435	54.6402
Tpm3	55.8089	57.3099	68.6423	50.3236
Pspc1	48.0161	60.3674	65.1317	58.4386
AC162893.1	49.8938	65.0921	83.2651	33.56
Pcsk2	51.1727	54.479	63.333	62.1231
Romo1	52.6735	55.112	62.5128	60.7325
Gm7936	38.1146	51.9011	68.0035	72.3566
Rad23b	56.8023	58.729	52.7278	62.0633
Atf2	51.0048	58.3563	68.2903	52.5768
Cyc1	51.76	56.8371	52.3867	69.2433
Rab3c	50.7471	57.1063	58.6817	63.665
Reep2	47.2664	50.8172	55.6155	76.4234
Polr2m	50.6768	56.1985	65.9718	57.0949
Cryab	60.8626	62.479	48.5235	57.969
Nav3	43.9103	47.5509	55.3817	82.9438
Mrpl52	54.6763	49.3636	74.7956	50.8286
Mtdh	51.2318	60.8514	53.7623	63.6181
Rps27	51.4346	60.2457	55.2173	62.398
Syt5	51.9088	55.0604	57.4677	64.6053
Car11	53.3799	43.4086	63.451	68.7356
Morf4l2	75.3452	55.0281	66.1091	32.3904
Higd2a	49.1386	54.6854	62.041	62.9822
snoZ40	0	145.1	82.7534	0
Eid1	31.1929	64.9669	50.1417	81.4843
Abca2	57.8262	47.1851	65.3449	57.1699
Eid1	72.3749	55.9137	66.6755	32.265
Mrfap1	53.5164	62.7022	57.2055	53.7755
Slc20a1	51.565	57.7216	53.2922	64.0397
Mapk3	39.7508	43.8495	66.6374	75.8226
Tfg	44.8293	62.047	58.5556	60.2146
1500032L24Rik	57.1292	60.5836	58.1545	49.5224
AL806517.1	24.5219	13.9917	18.275	168.594
Gm2986	29.2439	56.9072	72.4074	66.5147
D4Wsu53e	47.1907	61.4798	64.566	51.8262
Ost4	45.6707	58.5782	60.9734	59.6436
Gm15745	63.4354	38.167	69.5823	53.5147
Atp2c1	45.7332	60.7956	56.835	61.321
Gm11808	55.7928	55.5792	54.7413	58.3742
snoU2_19	151.704	0	0	72.4484
Sorbs2	47.8909	46.4289	74.6974	54.6365
Prrc2a	63.4424	42.4569	61.3242	56.3245
Gm7866	49.7455	55.7199	55.9094	62.1299
Snora7a	14.154	65.4533	31.9965	111.531
SNORA48	82.6944	47.9012	55.4983	37.0206
Tubb2b	57.1005	54.9302	52.5837	58.4419
Gm4963	47.4358	57.2481	58.9064	59.3012
Gdi2	44.5968	66.288	57.2707	54.7138
Gm7180	39.8323	54.4601	56.948	71.5514
Rab3b	53.7178	54.1234	57.8882	56.9695
Ncam1	51.7297	57.1495	53.6909	59.8141
Prkca	54.5549	51.4796	54.0706	62.2136
1700020I14Rik	47.3496	55.1474	59.3182	60.4718
Cyb5	51.1488	51.5009	57.2574	62.3132
Vps28	43.7725	51.9633	59.2477	67.046
Epb4.9	49.5389	52.8666	52.7101	66.7987
Gm14251	53.4612	53.094	54.8266	60.4356
Ahcyl1	41.6914	60.6718	56.3852	63.0674
S100a1	54.415	60.9579	58.1769	48.2503
Gm17431	59.6132	48.8821	62.4381	50.8231
C630004H02Rik	54.5338	49.7784	54.1997	63.1518
Nrbp1	52.8352	54.1705	57.0392	57.4582
Snrpg	62.5373	46.7343	60.8881	51.2598
Eif4b	51.3259	55.8626	52.657	61.5051
Fabp3-ps1	47.9499	55.4849	52.2643	65.5998
Gm13050	41.1102	55.1489	49.0467	75.6767
Kifap3	48.5281	57.183	61.6901	53.2578
AC162914.1	44.2559	30.6003	90.7732	54.79
Copg2	57.4989	46.6436	59.8734	55.705
Tpt1	60.6733	54.3452	60.0431	44.3817
Bsdc1	49.0073	53.3545	63.8959	53.0014
Akap9	45.5977	44.3725	66.3783	62.7087
Amfr	38.7062	57.5953	52.1635	70.5698
Gm10557	46.5932	62.4052	49.9755	60.0383
Chd5	70.6305	39.308	75.6846	33.3573
0610037L13Rik	46.7302	51.2049	57.1607	63.8361
Pik3r1	47.7428	48.6558	62.3716	60.0194
Gabra1	52.9643	47.2273	55.3852	63.1833
Pdap1	56.6353	50.2951	64.4069	47.0285
Mpp6	50.1497	57.5063	57.7643	52.8928
Elmo2	48.1548	53.1625	55.5692	61.3366
Ube2k	47.2166	56.478	56.7065	57.7542
Wsb2	57.7671	43.1589	64.2266	52.9439
Gm19246	42.9579	54.2992	53.2674	67.4525
Plk2	46.5491	54.6932	55.5364	60.8782
Gm14176	56.9595	53.4666	52.976	54.0222
Mapre2	44.6541	52.2722	54.8148	65.6594
Stmn4	51.5352	49.1844	61.658	54.9992
Trp53inp2	51.2855	54.3625	57.2309	54.43
Trim2	53.0324	57.5767	54.2016	52.4444
Gm10186	50.9763	55.4128	55.718	55.1022
Mapkap1	46.8243	59.4982	53.2525	57.51
Gm13603	2.40323	101.608	57.9492	55.0896
Rps11	46.2835	64.5222	53.451	52.7199
Acyp1	42.1403	59.9747	55.3913	59.4066
Ppp2r2b	44.0635	51.0636	57.1469	64.5453
AC125145.1	0	0	216.574	0
Cox7a2l	51.3739	52.7339	59.8389	52.558
Cops2	41.5827	70.0021	55.2192	49.6452
Snord4a	77.2784	0	139.036	0
Stmn1	48.5081	46.6247	69.3067	51.7075
Itfg1	45.7583	58.3695	56.542	55.1953
Brd2	64.2447	44.5384	55.1771	51.7529
Rbfox3	45.7438	49.2316	52.0493	68.5012
Rfx3	52.3302	44.741	61.5227	56.692
Fam92a	39.4352	57.743	58.5302	59.4238
Tlk2	44.6726	63.0567	50.9256	56.0846
Npm1	50.8634	58.8029	63.556	41.3805
Gpd2	52.1572	53.769	61.4571	47.2185
Nop56	55.0215	45.7574	59.9026	53.8398
Ppm1e	49.3339	60.0784	53.5985	51.3867
Abi2	49.4948	56.1085	59.6309	49.1205
Plekha1	42.386	55.1565	59.158	57.5371
Clstn3	51.4805	48.9683	54.7933	58.8941
Smyd2	40.405	58.0228	48.7204	66.9243
AC114613.1	52.8127	11.8888	75.6563	73.5439
Usp9x	48.6736	56.4813	56.675	51.9049
Ncan	53.6118	48.8115	57.5326	53.7774
Cadps	47.925	54.5553	55.5805	55.5258
Man1a2	52.8735	54.157	55.2005	51.3499
Alcam	47.2783	50.5645	56.0889	59.6336
Cit	38.8955	38.9673	56.7666	78.738
Stx1a	41.9272	43.6485	58.0137	69.6755
Ncoa2	61.5713	47.7733	54.4279	48.9074
Hnrnpu	54.0113	55.4944	55.025	48.1217
Gm13192	52.5268	53.2093	56.6334	50.2542
AC124732.1	20.9824	56.9642	44.9329	89.5848
Ahcyl2	55.4974	59.8575	49.9737	47.0532
Araf	48.7486	51.363	48.3035	63.9019
Gm8822	33.4663	70.1695	46.5433	61.9923
Aurkaip1	43.2513	52.5702	45.3366	70.6236
Sphkap	42.1283	62.4122	51.3799	55.4596
Bsn	51.4543	49.3232	57.1294	53.4675
4933407C03Rik	47.8749	49.9477	50.7599	62.7698
Agpat3	53.0168	49.559	56.4062	52.273
Ppp1cb	44.1771	60.1747	57.408	49.3847
Gm13392	49.1664	44.5447	55.0435	62.0547
Fads1	43.9799	53.2908	49.6359	63.5145
Grin1	48.8918	50.6679	52.1294	58.7034
Sdhd	43.0869	54.9991	53.7883	58.4927
Mbnl2	49.2348	52.9671	50.114	57.9351
Mrps12	54.9439	56.4797	47.3646	51.3335
Atf4	41.8927	53.0024	56.5925	58.6308
Adap1	52.8755	50.1098	49.2834	57.813
Lingo1	41.5092	45.5248	51.2631	71.6736
Ndufa8	59.659	46.2684	55.7459	48.2672
Mir3113	173.703	1.95949e-97	0	36.1771
Gm3452	45.5947	54.6313	45.0071	64.609
Snord19	0	133.625	76.2091	0
Trim9	45.6537	52.7035	56.1184	55.3471
Mapk9	46.0148	50.9996	60.2433	52.1499
E030024N20Rik	41.3311	52.8076	50.7473	64.0755
Gria1	59.0975	59.1524	48.0616	42.5313
4833439L19Rik	43.4763	53.877	46.9758	64.033
Scn1b	55.706	50.1875	46.6916	55.6386
Sh3glb2	43.8682	47.1084	53.245	63.8831
Ttc1	43.8335	49.1164	56.7565	58.1099
Rundc3a	52.0502	42.5187	56.789	56.3784
Gria3	40.6405	51.0616	54.9473	61.0696
Syngr1	47.4077	48.3293	55.1553	56.5236
Pam	40.9356	54.5056	53.7035	58.0644
Dync1i2	51.3927	58.7602	53.602	43.1513
Ahsa1	51.4282	48.5049	49.9915	56.9655
Snap91	47.7021	50.1311	57.7206	51.0193
Rnf220	48.7375	44.8244	56.9399	56.0637
Trappc3	42.3147	53.8758	48.5887	61.6738
2810428I15Rik	64.012	45.7139	50.5601	46.1006
Opcml	43.957	56.5408	55.7966	50.0172
Ufd1l	51.1109	44.7144	59.8213	50.4816
Arhgap26	46.5554	44.1799	63.1109	52.2228
SNORD74	8.96246e-145	39.7985	55.4208	110.536
Srpk1	56.7758	40.6669	53.8099	54.4993
Gm12643	44.7425	49.4527	52.6162	58.7474
Gm5644	39.5526	48.693	49.4182	67.8828
Fyn	52.1597	51.6328	47.6293	53.9035
Scamp1	38.7366	56.7234	42.4708	67.3607
Rpsa-ps10	63.9484	46.9833	53.4213	40.8961
RP23-465K21.2.1	54.7538	54.4432	51.4578	44.5204
Copa	39.0499	52.0284	49.9625	64.0204
Mat2b	46.4875	47.8111	54.7	55.792
Stam	45.8089	48.8983	48.157	61.6612
Kif3a	42.5729	54.103	49.5578	58.2439
Apbb1	49.6136	48.0999	50.2774	56.2756
Sdhb	48.5193	50.6335	57.7158	47.3587
Srsf1	52.9315	60.722	48.8012	41.5885
Syngap1	47.5616	46.0989	49.2636	60.8815
Cct5	47.1537	51.1025	50.9933	54.5548
Scarna3a	63.693	46.7524	42.662	50.696
Gpr37l1	47.1727	52.641	41.8947	62.0702
Sv2a	45.2326	52.2181	45.4491	60.8671
Foxp1	55.2222	43.8969	50.044	54.4565
Ogdh	44.7765	48.8695	52.886	57.0267
Chmp2a	47.497	46.8581	60.1847	48.8417
Papola	41.5266	55.5868	49.7928	56.3959
C030046I01Rik	55.9514	50.5118	46.8924	49.9201
Cops5	40.2489	52.5955	49.485	60.8785
Acot13	42.1508	52.5087	60.9292	47.6071
Pla2g7	45.8072	51.9112	51.9366	52.966
Cbl	48.6487	59.3128	54.0607	40.555
Rell2	45.6584	44.2452	51.0971	61.3238
Agap2	46.5368	48.2552	47.8154	59.7119
Fam81a	48.7711	39.6317	62.7598	51.15
Abi1	61.9847	43.192	50.6041	46.3012
Bcas1	51.1585	48.8768	53.8069	48.1295
Jakmip2	33.0581	51.4302	58.9826	58.4667
Ndn	41.0941	51.6659	58.9951	50.1039
Ift57	43.3559	50.3206	57.6754	50.454
Dst	44.5346	50.4076	52.5887	54.2502
Mir1188	106.165	0	53.3325	42.2505
7SK	68.1302	43.5044	51.7558	38.2803
Mllt11	48.6458	54.0799	50.4652	48.4389
Cacnb3	42.8127	44.6569	49.0564	64.8267
Atrn	42.0695	49.6414	52.4245	57.0194
Dctn2	45.3894	47.4514	48.4895	59.7876
Gsta4	46.2617	47.9943	52.0113	54.6301
A030009H04Rik	42.3233	54.7406	52.2729	51.4399
Ssb	44.9979	52.7673	61.0391	41.3949
Gm6142	39.7903	54.8469	56.0771	49.441
Cask	39.424	47.9511	52.4803	60.271
Gpcpd1	36.622	55.3048	51.9684	56.1588
Gm6548	47.0085	49.1944	51.3166	51.789
Rps19	51.2262	48.4201	53.1332	46.3873
Rpl18a-ps1	42.7527	49.8004	48.6122	57.9931
Gm7336	46.1698	47.2835	52.8935	52.7849
Ndufs6	49.9171	46.8911	59.0995	43.172
Nrsn1	39.4394	43.7739	51.4584	64.1225
AC130205.1	84.7481	105.387	8.55138	0
Gm11367	30.9944	61.1018	41.3644	64.6235
Ctps2	35.2399	52.0188	64.5588	46.2223
Cmas	38.2104	49.9135	50.0537	59.6156
Gm10689	45.8022	48.3226	52.6381	50.9047
Eif3k	50.8148	45.2096	47.2388	54.2153
Tax1bp1	36.7903	56.4003	48.8133	55.3726
Sar1b	45.005	51.587	47.5648	53.1582
Mink1	55.2152	45.53	46.721	49.8331
Etl4	39.8925	30.3886	58.112	68.8725
Gtdc1	51.3443	49.1013	45.0608	51.7419
Uhmk1	42.2338	54.3694	50.1766	50.4128
Tspyl4	49.8247	49.6686	50.0455	47.4645
Kif5b	46.5098	58.4578	45.7288	46.1968
Chm	34.147	45.9171	48.0538	68.7444
Chd4	54.6271	41.505	53.2511	47.3999
Zeb2	54.0584	53.3362	47.3483	41.9961
Psmc5	56.0343	62.3256	78.1652	0
Ubl3	46.1374	48.6157	47.3304	54.3562
Ndufb6	50.7362	42.7104	54.8611	48.0946
Cdk14	36.4914	55.309	50.5972	53.9041
Ndufa9	39.4285	50.9891	45.1685	60.4216
Ipo4	46.366	39.056	45.9361	64.6289
Gm11942	54.6001	47.4684	46.6976	46.9947
Mir3082	112.457	83.234	6.91257e-30	1.23348e-53
Rbfox1	48.8757	51.2419	47.0581	48.3324
Gm13352	28.7726	48.6708	57.0885	60.7652
Acsl3	42.9743	52.7783	48.578	50.8731
Pcmt1	42.451	45.931	54.1252	52.5676
Crym	49.0442	54.9591	45.8897	45.1562
Enpp5	41.0652	49.0549	49.5605	55.2383
Gm12231	42.4715	52.0125	52.0118	48.4217
Cfdp1	43.9304	51.1053	50.6107	49.1509
Gm8910	42.6108	50.1065	46.366	55.5101
Ppp1r12c	46.9602	42.0413	51.2449	54.2529
Vps53	42.7291	46.4728	48.9926	56.2588
Macf1	40.4724	48.0441	50.6633	55.0742
Ipo13	41.314	56.2044	49.3353	47.3842
Gigyf2	57.8218	46.5228	51.1449	38.6811
SNORA79	77.2972	87.9442	19.4153	9.22862
Rap1gds1	42.0035	48.4577	51.0365	51.9598
Gm12988	46.9887	60.5056	45.7676	40.1352
Comt	43.4775	45.7783	45.2893	58.6104
Dynlt1-ps1	49.278	45.1762	53.9484	44.5766
Immt	44.3537	40.1396	49.6522	58.8116
Cct6a	40.2218	50.5408	44.8445	57.0506
Phactr3	47.1092	49.1471	50.4507	45.7956
Heatr7a	38.5742	45.7845	50.4956	57.6311
Pgam1	43.6864	51.0628	45.1989	52.46
Ubl7	47.4393	42.1738	50.4859	51.9604
Bloc1s1	44.5338	47.5366	50.763	49.2022
Cpne6	58.1825	48.1906	45.2903	40.1484
Anp32e	35.0379	54.3891	53.3979	48.866
Rb1cc1	46.0529	50.71	52.406	42.4505
Gm13699	44.7812	45.2538	46.364	54.9741
AC154187.1	43.7135	25.302	46.3931	75.8598
Ddx39b	40.2596	45.8557	48.3004	56.8506
Mir370	0	59.2566	67.5904	64.255
Rps24	58.764	49.8432	47.1263	35.2839
Cct2	43.3049	47.3832	48.2838	51.598
Cbx5	42.64	49.3853	51.0087	47.5033
Nmt1	54.7175	43.8539	49.7258	42.1542
Sptlc2	38.4008	48.6633	48.6889	54.6887
Mtap7d1	70.3749	40.2574	39.5743	40.1849
Dnajb6	50.4052	41.2799	20.3721	78.3123
Tceal5	56.9603	46.7177	52.4558	34.2339
Gm4204	43.378	50.3605	51.4874	44.7549
Snord37	128.551	0	0	61.3913
Gm15516	45.7583	47.3091	45.1503	51.7149
Gm5822	44.7802	45.7836	50.5337	48.778
Elavl4	35.9272	46.3569	49.7389	57.6191
Gsk3b	43.0517	47.3296	47.8158	51.0728
Csde1	42.5133	52.3322	49.0793	45.3375
SCARNA21	120.777	12.7661	39.5241	16.1501
Tmem38a	41.6034	45.2532	49.3459	52.7868
Gm13394	41.9744	45.8992	46.6987	54.3872
Usp33	45.6483	46.8032	47.1964	49.3097
Usmg5	58.7841	45.4463	56.1285	28.3656
Mpv17	39.2352	44.0561	51.4769	53.6737
Gm6415	40.2297	45.5359	50.3369	52.2149
Luc7l3	38.8704	54.707	59.4437	35.275
Prkcc	49.9512	49.5822	43.6605	44.8349
Ppib	33.0662	49.8265	40.8523	64.1121
Arfip2	44.0126	41.2973	49.5085	52.9666
Gm12396	44.5145	44.5496	41.2301	57.1666
Vps13a	38.0378	45.9158	60.2333	43.2586
Gm12715	45.0362	47.3772	48.1019	46.8352
Fh1	38.2042	44.7612	53.7443	50.4826
Jph4	51.7865	42.6917	46.8406	45.4935
Mir341	51.6171	64.1994	0	70.8578
Gm12183	42.6857	49.0504	52.1309	42.6272
Rpl23	51.3359	48.1477	47.3062	39.4471
Vstm2a	39.7619	44.267	42.6737	59.4578
Zranb2	41.4255	47.9322	50.2516	46.282
Ptprn2	44.4098	43.13	49.1085	49.1011
Gm11560	40.3478	45.907	46.255	53.232
Lmo3	37.753	45.7889	49.2642	52.9168
Asap1	37.0271	52.7496	36.8473	58.9804
Cmtm5	48.3057	47.2359	41.6122	48.4397
Ftl1	45.3231	46.4864	42.5146	51.0656
Ndufs8	36.8072	44.6491	50.665	53.2154
Aftph	49.4213	46.2778	45.1333	44.4241
Ddx3x	39.2444	48.9057	44.9161	52.1009
Ssu72	37.1065	49.6543	50.0154	48.0259
Gm10080	43.936	43.85	50.6653	46.1637
Ndufb2	49.2527	44.8858	46.6337	43.6512
Scarna9	0	86.0794	98.1855	0
Mycbp2	37.9418	44.9077	43.4492	57.9065
Gm11694	29.743	48.573	53.7747	52.1002
Glod4	48.9727	45.1323	42.2133	47.6635
Zmynd11	41.1005	47.0345	43.3225	52.5012
Cuta	43.5915	45.7753	51.1637	43.384
Gm12033	40.9836	45.0363	45.4922	52.3953
Pgk1	41.0322	47.7536	44.4785	50.4872
Plaa	29.2739	57.1811	45.5451	51.7208
Syngr3	40.7196	44.5294	48.1228	50.3417
Klc2	44.7161	42.5889	45.0691	51.2257
Pdxdc1	29.8221	46.0406	54.0411	53.6546
Gm13573	37.608	44.1817	49.4891	52.1981
A830039N20Rik	39.4492	46.9474	44.2424	52.7618
Dtnb	34.5015	45.7544	47.1572	55.763
Gm17494	48.0331	42.2167	51.8756	40.9962
Amph	41.3184	46.5734	45.1255	50.0773
Gm5559	42.3808	44.4671	44.788	51.3548
Ict1	47.8639	43.8237	38.7298	52.54
Pfkm	41.7525	43.3813	45.3571	52.445
Eno1	38.7997	39.7778	37.6445	66.5379
Eif4g3	47.4214	36.3676	57.956	40.5805
Tspan5	45.4141	39.159	50.5386	47.1873
G3bp2	38.1359	49.6112	47.1662	47.2845
Gm11518	44.9057	48.6544	44.8865	43.6445
Prrt2	39.1639	46.8087	43.1176	53.0006
Kcnip3	36.9914	43.5914	46.2999	55.0725
Camsap1	48.2986	47.7886	36.0152	49.837
Nap1l5	43.5029	46.654	49.3257	42.4043
Eif3c	42.9051	44.5979	48.9801	45.2953
D3Bwg0562e	43.8678	49.2225	41.8335	46.7786
Fam131a	50.2486	43.9922	45.1673	41.5335
Pcdh1	50.4072	43.04	42.9127	44.4949
Cnot2	36.4128	47.6414	42.7052	54.0577
Arhgap21	44.5355	55.7426	43.5226	36.8945
Gm5931	47.936	44.7014	43.8677	44.1834
Stx12	39.9292	45.5677	48.9217	46.2173
Gm5526	39.319	46.2456	49.5481	45.4114
Caly	36.0968	43.0195	46.366	55.0074
Bclaf1	35.0775	49.9449	45.9933	49.3856
Ergic1	38.7554	47.8149	47.0961	46.5917
Por	42.3569	41.7754	44.0462	51.9945
Sdf4	40.8068	51.0411	42.2727	45.9709
Gnptg	36.576	41.392	45.4409	56.6502
Gm10288	44.2736	45.7625	46.0301	43.9881
Gm15590	39.2896	45.9424	39.7222	55.0443
Sh3gl2	42.0164	42.7357	50.234	44.6144
Gm12251	49.8558	36.8624	57.9863	34.8042
Emg1	49.4136	39.6497	46.1788	44.2564
Scn2a1	38.2175	44.8882	49.4017	46.9068
Psmb5	40.4167	48.9422	42.9138	47.019
Gm8399	42.9828	45.6656	44.9449	45.6882
Akap11	38.25	51.1821	43.9673	45.6801
Mag	53.5267	49.8864	37.8847	37.3929
Gstm1	44.354	53.0786	35.0331	45.8471
Fam49a	35.8065	47.7928	46.0532	48.6487
Capza2	43.5916	58.1605	40.5105	36.0293
Ptprs	42.8978	43.9934	41.9221	49.4006
D8Ertd738e	35.6966	41.5124	48.1143	52.8469
Gm12034	46.964	40.7095	43.9428	46.3365
Srsf11	37.894	41.1622	51.5962	47.1314
Arhgef2	41.4453	43.063	38.1778	54.9414
Gm10359	38.3445	43.6167	43.6446	51.9842
Gm8692	40.9226	45.432	46.1583	44.8379
Rps20	51.1341	40.2989	51.5292	34.3307
Dmxl2	36.3613	54.4948	48.2416	38.1725
Pkia	39.2748	49.8436	49.002	38.8617
Bin1	43.6759	44.0355	43.3369	45.8809
Rap2a	41.3946	43.681	45.6893	45.9324
Gm5611	40.5487	41.2341	60.9967	33.9095
Itsn1	51.1833	45.4073	41.2561	38.8241
Arpc1a	38.0508	47.9249	42.8076	47.8203
1110067D22Rik	36.0052	48.7731	44.3272	47.4602
H2-Ke2	40.0176	35.6788	47.6747	53.1916
Cap1	43.2326	44.254	37.756	51.3131
Mrpl30	36.9395	40.7926	52.2181	46.5118
Ngef	39.6011	38.1334	48.3261	50.3994
Baiap2	42.191	35.6797	46.7192	51.7518
Aktip	22.5777	60.1765	29.2668	64.1392
Gm15190	23.3771	48.354	47.2174	57.0001
Epha7	51.7593	45.6166	38.3854	40.0985
Rpl10a	40.5225	43.9553	44.9529	46.1216
Selm	49.1932	45.8911	41.4686	38.9801
Gm4613	41.7014	44.0738	42.541	46.7549
Slc25a23	44.7105	44.8425	40.8993	44.4244
Ctsl	37.6076	46.9594	35.6392	54.6118
AC122119.1	28.2516	55.7522	49.6007	40.9274
Ewsr1	53.9464	34.0745	47.9462	38.5082
Ap2b1	41.6906	44.141	42.0303	46.2442
Arhgap32	35.418	41.0881	46.6113	50.7173
R3hdm1	37.5613	41.0242	49.4608	45.6467
Ap1b1	53.7881	41.9149	46.9635	31.0256
Klf9	45.8221	42.8876	47.652	37.3259
U6	33.031	60.0079	33.1866	47.3234
Gm12112	42.1225	67.8696	25.6597	37.8764
Impact	36.0269	43.8587	51.8223	41.6509
Mrpl34	37.7194	40.7444	42.5607	52.1801
Tmem66	42.9111	42.8844	43.7836	43.6232
Pde2a	34.5013	43.8607	41.7272	53.1015
Rnf123	39.2436	41.2669	50.7428	41.8662
A830018L16Rik	29.373	47.0414	44.3912	52.1946
Ttc9b	41.038	36.4764	44.0939	51.3746
Snx3	51.8343	40.7211	40.9799	39.4317
Ywhaq	43.7057	48.5527	44.0906	36.4425
Rnf10	38.0946	38.4048	46.1678	50.0373
Syne1	40.3651	44.0354	44.0052	44.1059
Syt13	39.9609	39.1413	41.6744	51.601
Car2	39.8117	43.0639	46.4128	43.0348
Hnrnpab	34.6459	49.6258	42.9641	44.8425
Ppp2r4	40.3123	65.7069	32.8291	33.2124
Gm12671	37.2898	41.6962	42.305	50.7114
1110032A03Rik	35.596	40.7927	50.4071	45.0582
Ddah1	39.7616	38.7994	42.4267	50.825
Dlgap4	44.7954	38.4975	47.4334	41.0804
Mrps33	34.3176	46.5192	48.5472	42.4135
Mir873	72.8436	64.163	0	34.7876
Rpl24	44.9626	51.5017	38.0669	37.1288
Sars	41.7515	46.1462	38.6522	44.8638
4930402H24Rik	33.5228	38.9067	56.3659	42.4551
Rgs7	32.3799	42.6458	45.9489	50.1795
Nfix	42.1556	42.1713	46.1148	40.5597
2310004N24Rik	35.7761	37.805	49.689	47.4895
Mfn2	44.9045	38.479	47.1592	40.1355
Sulf2	39.3712	41.4882	41.1598	48.6325
Adcy1	42.165	44.0624	40.6765	43.7391
Tesk1	32.781	39.1671	43.6605	55.027
Gm5506	40.2362	40.0288	41.7345	48.2924
Gm15531	37.5822	37.8228	42.407	52.305
Pcdh9	37.3328	46.3601	42.5599	43.8628
Gm5830	42.2291	46.0815	42.9013	38.9023
Ctsb	38.7576	43.2362	42.9199	45.1966
Sdccag3	29.05	44.4236	46.1533	50.3675
Rps26-ps1	42.7708	44.7152	41.3475	41.0746
Mkrn1	36.511	40.506	45.3746	47.2002
1810027O10Rik	60.5146	39.1045	39.7225	30.1162
Ogt	38.0062	46.4993	46.0225	38.6993
Asrgl1	34.0422	48.9734	43.7257	42.2231
Cap2	35.8176	43.5723	45.045	44.462
Ube2e3	33.1371	45.0854	38.1388	52.2287
Cic	53.8509	29.1553	47.0466	38.3318
Actg-ps1	44.5868	43.533	43.6451	36.5975
Itpka	39.3534	39.3233	40.1282	49.4522
Rsu1	32.8836	41.8239	46.5136	47.0149
Reep1	36.1893	42.2636	42.0599	47.623
Klhdc2	37.9676	49.5771	37.8161	42.7584
Fau	44.1648	38.9008	45.0324	40.0096
Rps17	51.7848	44.4886	38.0331	33.6309
1500011K16Rik	28.5672	40.1065	50.2559	48.8004
Hivep2	37.6793	42.6344	42.4339	44.888
Srsf7	32.9819	41.8354	43.0475	49.7435
Fbxl3	34.0321	40.9114	42.5295	50.0866
Mir700	67.2735	0	100.247	0
Obfc2b	30.919	42.2563	52.3351	41.9033
Penk	27.5378	37.2823	47.4389	55.1459
Mir1893	64.5804	0.328195	102.365	5.0966e-16
Tnik	40.8295	40.067	43.8262	42.5229
Aak1	37.6023	44.0946	43.4902	41.8618
Serpini1	32.4625	46.4572	42.6726	45.44
Brcc3	34.8462	56.3471	34.0257	41.8003
Clk4	33.2236	46.9527	40.3101	46.4803
Gm15542	33.8892	48.1488	40.4713	44.4166
Mllt4	49.1804	32.9823	41.1081	43.6195
Gm2423	42.1735	41.5244	44.27	38.9047
Whsc1	37.3833	50.6826	40.0105	38.6972
Ccndbp1	31.6235	46.9047	40.1397	48.0793
1810046J19Rik	33.7405	42.0553	41.8229	49.0903
Rgs5	36.982	41.4844	46.6053	41.6126
Rrp7a	47.4091	41.7262	36.9699	40.5603
6330403A02Rik	38.9336	46.4172	37.4427	43.786
Ubr3	32.9016	45.2973	45.3102	43.045
Ptplad1	36.7971	46.5267	42.1441	40.8825
Got2	41.504	41.1651	43.0192	40.6532
Psmb7	37.8988	44.3601	41.0124	43.0485
Tpt1-ps6	42.3293	40.7657	43.6289	39.5608
Scarna13	64.7382	32.2774	38.0441	31.2084
Mal2	36.9831	41.8611	49.8946	37.5252
Agpat1	35.0448	40.6641	34.1102	56.4303
Gm12728	32.5448	40.2967	41.8568	51.5374
Use1	44.0853	32.2665	52.4024	37.4016
Cds2	47.6108	38.1856	36.9063	43.4377
Srr	36.8739	44.0895	43.0864	42.0499
Kcnma1	36.3148	40.2001	37.4955	51.6999
Dbc1	35.7628	43.2974	45.547	41.0027
Ube2b	37.1037	44.4696	46.6473	37.3657
Fam171b	42.8395	42.118	42.5477	38.003
Zbtb20	56.6443	41.798	37.4152	29.4752
Nov	33.617	39.4701	46.811	45.3911
Dcaf7	38.1977	42.1599	39.024	45.881
Eif3s6-ps2	33.0449	46.1453	34.0104	51.9622
Csnk2b	31.4827	46.9797	43.0699	43.5273
Rpl31-ps1	31.1388	39.8265	41.4852	52.56
Mrps14	32.818	46.9293	41.7125	43.4683
Ank3	39.0701	41.6632	42.2234	41.9387
Eri3	33.7892	39.6436	39.4093	52.0437
Ap3m2	34.3047	39.4552	42.8076	48.3141
6430704M03Rik	36.8785	44.2082	42.1219	41.6275
Rbbp6	31.7969	51.2105	41.4557	40.1813
Srrm2	42.1888	40.0924	42.9675	39.2836
Gm6635	30.2408	41.9099	39.7655	52.2907
Scn1a	40.7308	34.5145	46.7103	42.2319
Napa	30.5365	40.2166	33.9232	59.4877
Tusc3	34.4599	41.4834	39.2603	48.949
Pacsin1	33.0755	34.064	43.6492	53.2805
Cdc42se2	41.924	41.265	37.9787	42.8626
Pdpk1	40.1137	45.292	31.9992	46.5979
Vopp1	38.4807	34.6105	56.4543	34.2436
Ppp1r11	39.4414	41.3825	37.9761	44.9756
Gm11226	41.5677	40.6979	44.1042	37.0323
Ptma	49.4544	45.893	37.4373	30.5779
Med28	34.7619	41.195	41.9131	45.4145
Gm13082	35.0375	38.6324	48.2196	41.3139
Vps16	34.3797	39.554	43.0682	46.1932
Gpbp1	40.6423	47.1283	38.2987	37.1089
Mir1931	18.1873	64.0799	54.819	26.0569
Gm6977	40.2693	39.4273	43.5589	39.7476
Rpl10-ps1	36.6337	43.1638	39.5252	43.5601
Satb1	37.6681	42.9713	41.1084	40.8343
Grlf1	36.197	42.0065	39.6084	44.64
Cyp51	34.0869	42.5002	33.7684	52.0836
Gm8648	30.4232	43.9299	40.3005	47.7844
Ntan1	32.168	44.0938	54.3253	31.8287
Mef2d	43.7321	35.727	38.6156	44.3154
Zyg11b	34.9552	40.562	43.4121	43.44
Large	37.3428	40.681	41.2572	43.0036
Vapa	37.8798	39.2426	43.4355	41.7254
Gm4997	35.809	36.7825	44.0627	45.6196
Gm13224	32.4732	40.0448	58.727	31.0161
Gmfb	32.8729	47.6073	38.8783	42.8299
Gaa	36.5806	43.4545	33.8897	48.1529
Gm12967	32.5217	37.3709	43.1006	48.8795
Arpc3	36.7111	40.0575	37.9538	46.9494
1810020D17Rik	45.7927	39.9198	43.806	32.1144
Ablim2	41.3636	34.316	40.5329	45.4188
Slmap	32.248	42.7868	45.3176	41.2187
Mprip	36.5427	37.0055	42.0562	45.9206
Pbx1	31.2577	42.0241	38.9738	49.2278
Gm14046	30.9349	38.1713	41.198	50.9742
Ap2a2	38.0121	40.0118	37.3365	45.8259
Rpl11	42.605	40.7542	38.9868	38.7718
Itpr1	35.2193	41.0548	43.6333	41.1042
Ftl2	34.5728	39.0981	35.4005	51.9332
2010300C02Rik	41.3776	39.2541	39.1854	41.1574
Klhl2	35.2003	44.5434	38.9755	42.2319
Gm12537	35.869	38.8418	39.6383	46.3763
Hp1bp3	36.1627	39.5518	41.7373	43.073
Atp1b2	41.9821	36.8113	45.6351	36.0262
Tmsb10	40.8803	38.3295	40.7421	40.4496
Asph	31.9773	46.9874	38.5063	42.8074
Slc7a10	45.7407	29.4531	52.4821	32.5961
Necap1	34.4668	45.7401	37.7571	42.2942
Actr1a	35.1574	38.3279	36.6375	50.0117
Mtap7d2	30.4349	44.3159	41.615	43.6837
Cttn	47.7908	37.4311	44.0148	30.7829
Gnai2	38.9111	37.617	41.3912	42.0803
AL596123.1	159.932	3.80593e-05	0.0553554	0.000425965
Znrf1	40.9054	35.0718	53.2795	30.7215
Mir374	37.6783	66.3765	37.8558	17.9938
Ddb1	37.5959	42.4179	39.6957	40.1786
0610007P14Rik	47.0682	43.7653	27.3327	41.6887
Ncam2	32.1275	39.961	45.5565	42.196
Gm2606	36.3248	38.7554	39.6011	45.1488
1810035L17Rik	37.8186	43.6918	44.5576	33.7528
Rab11a	30.482	49.1716	43.8975	36.1848
Rpl27-ps3	40.548	43.0014	38.3753	37.512
Dnaja2	34.2045	43.3365	42.541	39.1069
Nudc	26.2442	28.9983	40.3412	63.5539
B230118H07Rik	25.7973	45.5249	42.2323	45.5375
Gsn	44.5235	47.877	32.2779	34.2598
Klhl22	32.8621	32.9682	46.8131	46.2457
Gm13292	33.0906	39.4735	39.2299	47.0488
Ankrd12	33.9751	43.3039	40.4993	40.8861
Pgrmc1	39.1808	38.6174	44.0596	36.7485
Nup88	35.3819	43.8997	39.2985	39.9062
Rbm5	37.3236	40.6212	39.3489	41.106
Pdhx	34.4867	36.0212	40.5464	47.3411
Prkaca	38.6453	37.4548	38.9846	43.0564
Abat	29.2416	37.3914	33.4713	57.9936
Hnrnpl	38.9366	30.9745	44.5092	43.6504
Rpn2	44.1332	31.2038	47.0086	35.721
Grm5	37.5717	41.8089	38.2784	40.4011
D430041D05Rik	38.8272	34.6149	44.1322	40.4823
Rai12	34.1323	35.0369	39.2984	49.5604
Dnaja1	30.0474	42.7287	42.9225	42.3045
Ola1	32.6722	43.6066	42.8609	38.7669
Bmyc	36.8184	32.6803	46.6103	41.7214
Grm3	32.0395	35.8793	40.4489	49.4398
Fads2	44.4445	33.4085	41.9207	37.9661
Gm7816	31.43	45.053	38.5688	42.6397
Gm5239	33.5449	38.3813	39.7125	45.8948
Lrrc7	38.5059	38.5899	41.2799	39.1399
March6"	29.8114	45.4406	34.0637	48.1367
Sipa1l1	33.556	38.9466	38.8087	45.9612
Camk4	31.9664	37.5314	39.3774	48.2918
Trbj2-7	0	0	0	157.167
Clip1	41.3186	36.6501	45.7482	33.3359
Dpp8	31.1457	44.4814	37.4144	43.8756
Bai1	35.5869	34.8739	41.9916	44.308
Gm4167	34.6522	41.3599	38.3349	42.3265
Adam23	36.2512	37.2077	34.8439	48.358
Dctn5	31.806	41.4628	40.4534	42.9039
Uqcrfs1	34.4589	37.1243	38.681	46.3481
Pcyox1	29.5695	45.1124	36.9298	44.9095
Mgea5	33.9363	41.2593	42.6513	38.6463
Gm4468	32.7275	33.3298	48.2726	42.0375
Bud31	40.0196	38.3251	39.7206	38.2423
Atp6v1f	36.5841	40.2953	40.9497	38.4689
Gm15118	31.6467	36.1258	44.6818	43.6305
Psma6	33.659	40.3866	39.232	42.7257
Usp34	27.9471	54.5698	36.1757	37.2551
Tmem9b	40.1151	36.9602	39.0576	39.796
Gmppa	38.9173	43.0003	30.8754	43.0801
Nol4	37.0344	42.0644	54.0103	22.7559
Gm5900	36.1986	47.6637	28.3507	43.6036
RP23-117L24.1.1	29.2756	34.833	47.9208	43.7625
Mkl2	37.9466	36.9694	39.2555	41.5687
Tceb2	36.8638	31.8277	45.8554	41.09
Pmpcb	37.6695	28.4531	51.9993	37.4316
Phf20	41.9155	33.4395	47.895	32.2656
Opa1	31.8387	39.908	40.7543	42.9083
Anapc4	36.5368	35.2829	44.7307	38.798
Mars	23.4765	44.3261	36.8658	50.6458
Prkcz	34.0059	42.8204	32.8548	45.5286
Exoc6b	39.2468	36.5236	38.3292	41.0768
BC004004	39.1425	33.7667	40.4661	41.7898
Rpl6	44.5429	36.8435	35.0619	38.6205
Htra1	38.9303	37.3831	40.9255	37.7672
Spin1	39.0459	39.8174	37.9611	38.1045
AC134560.1	82.3655	72.5501	0	0
Gm13772	30.0559	42.9411	37.8761	43.9906
AC069308.1	52.326	35.1631	35.7494	31.5686
Arl8b	34.785	45.6419	38.6842	35.6818
Mir665	0	0	117.454	37.2193
Sec61a2	34.1596	40.3985	36.0164	43.9738
Cetn3	35.3591	43.5061	42.1691	33.5049
Habp4	34.8812	36.8899	41.898	40.8307
Ints10	31.437	35.5112	37.2054	50.216
Tmeff2	28.5272	45.3869	36.7195	43.6813
Clk1	35.8782	38.7553	41.8486	37.7947
AC123859.1	38.182	28.021	20.3724	67.5335
Rpl9-ps6	44.0209	42.4971	38.3439	29.1058
Gm6969	33.6586	36.3192	43.695	40.2624
Atxn2	35.389	42.9039	33.5166	42.0164
Eif5al3-ps	30.677	38.706	38.63	45.7485
Tpt1-ps5	36.758	38.9163	40.0428	38.0169
Gm6419	38.1161	44.6093	38.0434	32.9331
Sf3b2	37.7627	36.0497	40.0011	39.7664
Kcnj3	37.5148	40.7247	39.6251	35.6858
Nkain2	48.3585	0.279581	0.877631	103.924
Kif3c	32.1478	38.3336	36.6745	46.0399
Oxr1	32.7991	39.9863	42.7377	37.6701
Rfk	33.2264	42.6149	41.0516	36.134
Gfap	47.4716	50.6817	27.1237	27.6935
Gm11450	33.4504	36.4531	39.8454	43.1829
Disp2	35.7445	36.3984	36.4273	44.323
Kidins220	34.6186	40.2976	37.4136	40.2494
Chchd3	31.7153	34.0358	42.8322	43.9813
Slc30a9	33.9331	40.6459	37.536	40.4455
Gabrb2	26.9839	36.9784	41.5314	47.0668
Rgl1	35.938	38.3533	39.8995	38.2789
Vdac2	35.9245	38.2288	37.0794	41.228
Bod1	34.0455	38.3262	40.9316	38.9845
Yaf2	34.5214	39.376	39.1439	39.226
Gm11361	35.8338	41.0868	37.5752	37.7619
Gm13453	28.754	36.3227	37.3881	49.7889
Rpl10-ps3	35.1099	40.3832	37.1314	39.5516
Gm3272	32.7709	37.167	38.1183	44.0411
Pdxp	32.7951	36.3424	36.3105	46.566
Gabra5	44.0706	43.9038	36.7236	27.189
Csnk1g2	33.6715	33.8313	37.8284	46.5138
Slc39a10	32.2837	35.294	40.5199	43.5153
Lmbr1	4.80441	62.5311	78.3983	5.85628
Ddx17	32.4836	41.6463	37.1807	40.1912
Rpl37-ps1	32.6668	33.44	43.0374	42.3482
Gm5883	32.9715	35.3517	41.8662	41.1551
Gm5160	31.7089	38.4151	36.9123	44.2816
Dbn1	64.0402	30.7833	30.2056	26.2575
Gm10169	31.9332	36.6315	34.1276	48.5856
Fam126b	28.7019	49.5649	29.9602	42.9465
Pdha1	33.3296	43.6196	39.9674	34.2465
Gng2	36.2404	42.3238	37.8265	34.7045
Lin7c	34.8992	39.9082	36.2292	40.0076
Fyttd1	31.8833	35.6075	45.7218	37.7974
Sar1a	30.984	36.9172	37.5721	45.4501
Stxbp5	35.1062	37.5491	37.5851	40.6331
Gm6043	30.5957	37.2235	38.7852	44.2066
Stard7	26.5575	42.0518	36.8847	45.2991
Ap1ar	33.8893	36.5254	42.3796	37.9447
Syn1	33.6354	32.7598	42.0941	42.2414
Mkln1	38.9459	36.996	42.9054	31.8716
Cdk17	28.8555	39.2097	41.174	41.4664
Fkbp4	33.0164	39.159	31.805	46.6091
Serpine2	35.2192	36.8664	38.6705	39.8296
Gm10116	33.2204	38.329	33.6375	45.3084
Scarna10	88.3769	26.4813	32.5047	3.0147
Tmem50a	34.038	38.7354	39.9208	37.5427
Gm10036	35.5982	38.6316	37.5785	38.4153
1110014N23Rik	32.7169	38.2123	32.5211	46.7335
Gm5138	32.4422	36.9412	37.0963	43.6844
Rps14	39.1358	35.113	41.7553	34.0229
Fbxl16	38.1909	37.6558	35.5835	38.5798
Napg	32.1347	40.7328	38.5837	38.4113
Camsap2	37.9079	36.9114	38.8504	36.1678
Pafah1b2	32.4773	40.7725	36.112	40.431
Phyhipl	29.692	38.0409	42.9246	39.1075
Cops3	33.0248	30.1626	40.4845	46.0701
Sidt2	31.7234	45.0421	35.8879	36.9986
AC132957.1	36.3898	13.8049	0	99.2374
Gm6065	28.5392	36.7531	37.1738	46.7471
Dnm1l	31.4111	41.8536	39.3455	36.5651
Gm16437	32.711	36.7771	39.3593	40.2656
Senp3	27.8156	43.3698	53.8779	24.0049
Slc23a2	30.831	33.1323	35.5845	49.3725
Myl12a	30.8647	40.2368	33.3726	44.4432
Stip1	35.2472	36.3924	36.467	40.7525
Gm16580	34.1849	33.3662	37.9845	43.2011
Zcchc18	31.6964	37.7131	35.5496	43.762
Nup62	26.5486	33.9543	30.0998	58.1082
Mir128-1	59.9026	0	60.1848	28.6074
Cryzl1	31.8418	33.5246	37.674	45.4151
Ptp4a2	37.0213	38.7756	38.8617	33.7128
Gna11	30.4048	36.7364	36.0075	45.1392
Gm3511	44.9579	32.0925	40.4063	30.7409
Commd3	33.8668	35.0922	40.0032	39.2298
Rpl36-ps2	39.2873	36.9215	33.0074	38.9523
Inpp5f	32.4109	44.6567	35.3978	35.3811
Crebzf	35.776	24.9584	30.6649	56.4138
Ndufs5	38.0338	38.8686	36.7481	34.1073
Gng13	54.4813	22.6103	39.7025	30.8508
Wbp2	34.9015	35.2579	37.0918	40.2755
Mir876	0	54.822	62.5321	29.7232
Atcay	33.7238	36.0904	36.7719	40.4648
Hspa4l	31.8835	41.9627	34.2986	38.9061
Dld	30.8342	43.4472	36.5379	36.2246
Pgam1-ps2	32.7051	38.1044	31.4773	44.6234
Tmx4	34.982	39.7271	35.7328	36.4173
Rab1b	37.3048	33.2426	33.4615	42.8009
Kcnab2	42.0104	35.9429	33.3694	35.4337
Dpm3	41.4729	35.8029	36.076	33.3266
Snn	36.0127	33.5948	37.1806	39.6699
Sdc4	40.4769	37.0406	30.8162	38.0287
Acadvl	27.8634	36.8889	41.877	39.609
Rhob	37.1887	38.7932	36.654	33.5696
Tmem59	33.4672	37.2718	39.3405	36.1009
Rps4x	40.5654	41.0543	37.5377	26.93
Marcksl1	39.8261	33.8164	40.072	32.3434
Usp16	28.1222	40.4264	40.4497	37.0235
Gm12254	32.3651	38.567	36.2582	38.7749
Spock1	33.1073	30.0084	41.3235	41.4979
Scap	37.4577	26.976	47.7958	33.6993
Tsc22d4	40.9133	32.834	34.2037	37.9535
Ndufs4	32.1905	36.2036	41.7176	35.6494
Zfp238	44.9546	39.736	32.9028	28.0963
Epb4.1l3	29.8531	35.3851	34.4702	45.9285
C1qb	34.8543	32.336	38.8062	39.4887
Tmem30a	32.4778	40.3887	37.9443	34.5055
Mga	39.4967	34.8371	42.6257	28.3523
Usp7	43.1011	37.379	37.678	27.0708
AL603664.1	56.0319	37.5484	51.6286	2.127e-06
Park7	33.8091	36.4254	39.7969	35.1551
Tcf20	34.4793	38.4828	33.772	38.4337
Gm15484	31.1072	34.3177	46.927	32.7642
Kif2a	16.553	35.4062	33.57	59.5611
Rexo2	32.9165	32.2913	47.8124	32.0596
Psmd14	29.5493	43.8619	37.3047	34.2538
Mir412	0	113.968	0	30.8953
Gm8722	23.3755	42.1004	36.3237	43.049
Uba52	35.6445	36.8559	36.0339	36.2633
Fxyd6	38.0454	34.5832	38.8058	33.3322
Rabgap1l	32.0755	41.5995	37.8763	33.0169
Wipf3	41.2885	41.1547	34.4818	27.6114
Fgfr1op2	29.2392	33.3421	39.9386	42.0103
Plekho1	32.069	32.1766	38.2522	41.9869
Tbpl1	28.3236	35.1802	40.7016	40.2571
Necab1	24.1595	38.3327	39.2898	42.6188
Cct8	24.6477	45.9705	29.3404	44.3964
Gm5805	39.6824	36.995	38.962	28.7066
Arf4	33.2452	37.2162	40.9511	32.9182
Rusc2	23.0468	33.7652	33.4494	53.9784
Bmpr2	30.5856	36.5721	39.4041	37.5532
Cntnap2	34.1816	40.6769	37.3189	31.9303
Tomm22	28.8568	38.6431	34.2593	42.3426
Pdcd4	32.5114	38.7692	40.7562	31.9698
Rpl18-ps2	33.189	31.8956	37.9086	40.9924
Mea1	25.9483	31.9301	37.9765	48.0737
Degs1	29.2102	37.109	38.4003	39.1845
Iscu	31.6115	28.5221	41.0884	42.476
Gm16550	87.9956	26.5402	11.3523	17.627
Hprt	30.0004	38.6785	39.084	35.7375
Ubxn6	29.6771	32.8499	31.91	49.0424
Rims1	34.2196	36.9409	35.7078	36.5708
Slc25a5	33.7146	40.2447	36.2892	33.1045
Gm2574	32.3002	34.937	35.4952	40.6046
Gm6181	25.1878	34.0702	48.176	35.8577
Mir154	5.55571	97.873	0	39.7982
Apba2	35.9513	34.6964	32.7103	39.7635
Hdac2	33.5595	38.1963	39.0771	32.131
Psmd2	33.6218	37.3256	35.9272	36.0883
Fam168b	30.2521	35.6182	34.5366	42.494
Parp6	29.898	32.688	38.4437	41.7955
Rock2	32.232	39.1667	38.0441	33.2846
Atp5f1	33.5438	37.2567	41.7586	30.164
Rps8	38.5417	38.9295	33.9158	31.3321
Mmp17	33.1692	32.858	34.5302	42.0946
[truncated: 35,842 more rows]

## Sheet: DEG DESeq (Protein_coding)
Gene Name	Gene Type	baseMean	baseMeanA (Prefrontal)	baseMeanB (Hippo)	foldChange (BasemeanB / Basemean A)	log2FoldChange	p-value	Adjusted p-value
Foxp2	protein_coding	101.735	175.082	28.3872	0.162136	-2.62472	2.1e-23	5.29e-19
Cbln2	protein_coding	211.862	330.647	93.0759	0.281496	-1.82881	2.03e-21	2.56e-17
Bmp3	protein_coding	192.261	301.465	83.0574	0.275513	-1.85981	2.43e-20	1.53e-16
Sema3a	protein_coding	220.389	342.158	98.6202	0.28823	-1.79471	1.86e-20	1.53e-16
Syt6	protein_coding	220.833	348.959	92.7073	0.265668	-1.9123	4.57e-19	2.3e-15
Mef2c	protein_coding	4301.02	6563.05	2039	0.310679	-1.6865	7.71e-19	3.23e-15
Ipcef1	protein_coding	838.32	1217.77	458.874	0.376816	-1.40807	1.92e-17	6.91e-14
Cpne7	protein_coding	1108.44	643.066	1573.81	2.44735	1.29122	2.27e-17	7.13e-14
Kctd4	protein_coding	525.532	297.078	753.986	2.53801	1.3437	3.74e-17	1.04e-13
Ankrd34c	protein_coding	62.7651	102.991	22.5387	0.218841	-2.19205	1.14e-16	2.86e-13
Abi3bp	protein_coding	125.063	211.613	38.5143	0.182004	-2.45796	1.33e-16	3.04e-13
Kl	protein_coding	97.3581	40.214	154.502	3.842	1.94186	6.31e-16	1.22e-12
Exph5	protein_coding	163.917	247.283	80.5511	0.325744	-1.61819	5.93e-16	1.22e-12
Chrdl1	protein_coding	117.14	185.436	48.8445	0.263404	-1.92465	7.65e-16	1.37e-12
St18	protein_coding	392.363	192.863	591.863	3.06882	1.61768	1.7e-15	2.67e-12
Tspan18	protein_coding	202.506	89.6449	315.367	3.51795	1.81474	2.6e-15	3.85e-12
Slc44a5	protein_coding	402.357	233.008	571.707	2.45359	1.29489	4.13e-15	5.77e-12
Cabp7	protein_coding	396.876	203.703	590.048	2.89661	1.53437	4.51e-15	5.97e-12
Dpp10	protein_coding	714.855	1008.62	421.086	0.417486	-1.2602	4.94e-15	6.22e-12
Car10	protein_coding	825.936	1179.06	472.808	0.401003	-1.31832	9.25e-15	1.01e-11
Nrp1	protein_coding	899.891	538.762	1261.02	2.34059	1.22687	9.2e-15	1.01e-11
Tnnc1	protein_coding	64.7889	118.788	10.7901	0.0908349	-3.46061	1.14e-14	1.2e-11
Arpp19	protein_coding	1935.56	2669.22	1201.9	0.450282	-1.1511	1.96e-14	1.98e-11
Spink8	protein_coding	126.298	60.25	192.346	3.19247	1.67467	3.72e-14	3.6e-11
Pdzrn3	protein_coding	435.226	610.265	260.187	0.42635	-1.22989	5.55e-14	5.17e-11
Gpr88	protein_coding	174.627	307.786	41.4679	0.13473	-2.89186	7.37e-14	6.62e-11
Prox1	protein_coding	1791.5	893.416	2689.58	3.01045	1.58998	1.96e-13	1.7e-10
Pcdh20	protein_coding	908.911	508.405	1309.42	2.57554	1.36487	2.7e-13	2.27e-10
Lct	protein_coding	235.757	113.072	358.441	3.17003	1.6645	3.18e-13	2.58e-10
Pbx3	protein_coding	153.818	229.735	77.9018	0.339094	-1.56024	3.5e-13	2.75e-10
Gng4	protein_coding	657.236	900.534	413.938	0.459659	-1.12136	3.87e-13	2.95e-10
Dsp	protein_coding	427.285	189.118	665.452	3.51871	1.81505	4.26e-13	3.15e-10
Rasgef1c	protein_coding	119.013	206.779	31.2465	0.15111	-2.72632	6.86e-13	4.93e-10
Olfm2	protein_coding	213.661	304.325	122.996	0.404161	-1.307	8.03e-13	5.61e-10
Cckbr	protein_coding	247.776	394.859	100.692	0.255007	-1.97139	1.58e-12	1.07e-09
Doc2g	protein_coding	64.6733	107.764	21.5825	0.200275	-2.31994	1.63e-12	1.08e-09
Cntn4	protein_coding	366.599	520.112	213.085	0.40969	-1.2874	1.84e-12	1.19e-09
Atp2b4	protein_coding	1474.63	1985.42	963.832	0.485455	-1.04259	2.78e-12	1.75e-09
Fhod3	protein_coding	253.367	400.119	106.616	0.26646	-1.90801	3.28e-12	2.01e-09
Gabra5	protein_coding	1819.97	1248.49	2391.45	1.91547	0.937701	3.44e-12	2.06e-09
Nr3c2	protein_coding	1240.56	753.605	1727.51	2.29233	1.19681	5.89e-12	3.45e-09
Dclk3	protein_coding	179.277	275.433	83.122	0.301787	-1.7284	6.37e-12	3.63e-09
Tmem132d	protein_coding	215.122	304.287	125.958	0.413944	-1.27249	6.49e-12	3.63e-09
Dusp14	protein_coding	309.651	429.654	189.647	0.441395	-1.17986	1.04e-11	5.71e-09
Kcnh5	protein_coding	399.763	594.731	204.794	0.344347	-1.53806	1.46e-11	7.65e-09
Kcnt1	protein_coding	459.315	630.292	288.337	0.457466	-1.12826	1.45e-11	7.65e-09
Fnbp1l	protein_coding	695.53	951.703	439.358	0.461654	-1.11511	1.95e-11	1e-08
Arhgap32	protein_coding	3364.18	4520.86	2207.51	0.488293	-1.03418	2.12e-11	1.07e-08
Shisa6	protein_coding	1119.68	590.59	1648.77	2.79174	1.48116	2.6e-11	1.28e-08
Arpp21	protein_coding	4099.34	5606.66	2592.01	0.46231	-1.11307	2.91e-11	1.41e-08
Cobl	protein_coding	440.244	664.443	216.045	0.325152	-1.62081	3.47e-11	1.65e-08
Hkdc1	protein_coding	78.8808	131.959	25.8027	0.195536	-2.35449	3.65e-11	1.7e-08
Dkkl1	protein_coding	32.1227	52.1259	12.1195	0.232505	-2.10467	4.08e-11	1.85e-08
Myo5b	protein_coding	815.177	544.554	1085.8	1.99393	0.995611	4.11e-11	1.85e-08
Satb2	protein_coding	456.951	689.687	224.215	0.325097	-1.62106	4.36e-11	1.92e-08
Sowahb	protein_coding	37.767	62.4639	13.0702	0.209245	-2.25674	4.64e-11	2.01e-08
Kcnv1	protein_coding	787.547	1073.1	501.994	0.467798	-1.09604	6.24e-11	2.66e-08
Thbs4	protein_coding	118.413	57.7928	179.034	3.09786	1.63127	7.41e-11	3.11e-08
Penk	protein_coding	460.767	746.543	174.992	0.234403	-2.09294	1.33e-10	5.47e-08
Dock4	protein_coding	1608.62	1117.4	2099.85	1.87923	0.910144	1.37e-10	5.54e-08
Opn3	protein_coding	39.2842	65.0359	13.5325	0.208078	-2.2648	1.45e-10	5.78e-08
Npy2r	protein_coding	353.934	188.875	518.994	2.74782	1.45829	1.73e-10	6.81e-08
Lrrc3b	protein_coding	79.625	119.588	39.6621	0.331656	-1.59224	1.87e-10	7.25e-08
Zbtb20	protein_coding	7728.37	4626.07	10830.7	2.34123	1.22726	2.28e-10	8.7e-08
Tbr1	protein_coding	386.879	520.019	253.738	0.48794	-1.03523	2.78e-10	1.05e-07
Kcnh1	protein_coding	916.3	1210.53	622.075	0.513888	-0.960474	2.89e-10	1.07e-07
Rgs4	protein_coding	2846.1	4038.51	1653.7	0.409482	-1.28813	3.1e-10	1.13e-07
Serpinb8	protein_coding	75.5859	115.923	35.2486	0.304068	-1.71753	3.36e-10	1.19e-07
Krt12	protein_coding	33.9348	55.2935	12.5761	0.227443	-2.13642	3.57e-10	1.25e-07
Gpr101	protein_coding	128.442	75.5004	181.385	2.40243	1.2645	4.53e-10	1.55e-07
Osbpl1a	protein_coding	1988.53	2593.03	1384.03	0.533752	-0.905758	4.56e-10	1.55e-07
Gpr153	protein_coding	98.0627	144.874	51.2517	0.353768	-1.49912	4.75e-10	1.59e-07
Dcn	protein_coding	355.809	240.14	471.478	1.96335	0.973316	5.61e-10	1.86e-07
Stard8	protein_coding	253.109	388.578	117.64	0.302746	-1.72382	6.17e-10	2.01e-07
Pkp2	protein_coding	212.525	121.145	303.906	2.50862	1.32689	6.51e-10	2.1e-07
Dtl	protein_coding	51.9728	81.0504	22.8952	0.282482	-1.82377	7.17e-10	2.28e-07
Cartpt	protein_coding	43.7347	69.3502	18.1191	0.26127	-1.93639	8.35e-10	2.58e-07
Hrh3	protein_coding	297.154	404.189	190.119	0.470371	-1.08813	8.27e-10	2.58e-07
Epha6	protein_coding	862.545	594.792	1130.3	1.90033	0.926247	8.41e-10	2.58e-07
Camk2n1	protein_coding	5622.94	7317.38	3928.49	0.536872	-0.89735	9.46e-10	2.87e-07
Slc30a3	protein_coding	562.197	745.793	378.601	0.507648	-0.978098	1.02e-09	3.06e-07
Cd109	protein_coding	55.8233	24.7939	86.8527	3.50299	1.80859	1.06e-09	3.14e-07
Htr4	protein_coding	95.7901	51.3282	140.252	2.73246	1.4502	1.19e-09	3.49e-07
Garnl3	protein_coding	610.828	817.309	404.346	0.494729	-1.01529	1.21e-09	3.51e-07
Lrrtm3	protein_coding	594.174	780.551	407.797	0.522447	-0.936643	1.39e-09	3.98e-07
Gabra3	protein_coding	388.528	530.087	246.969	0.465903	-1.1019	1.43e-09	4.03e-07
Gucy1a3	protein_coding	796.849	1102.01	491.687	0.446173	-1.16433	1.49e-09	4.17e-07
Olfml2b	protein_coding	252.502	156.03	348.974	2.23659	1.1613	1.56e-09	4.31e-07
Slc9a4	protein_coding	94.4247	38.3742	150.475	3.92127	1.97132	2.16e-09	5.9e-07
Ngef	protein_coding	787.778	1110.43	465.123	0.418866	-1.25544	2.67e-09	7.22e-07
Ugt8a	protein_coding	1933.87	1349.88	2517.87	1.86526	0.899378	2.8e-09	7.5e-07
6330527O06Rik	protein_coding	368.941	561.911	175.971	0.313166	-1.675	2.99e-09	7.91e-07
Nlk	protein_coding	1159.26	1495.32	823.193	0.550514	-0.861148	3.23e-09	8.45e-07
Hs3st5	protein_coding	41.0638	65.2878	16.8398	0.257932	-1.95494	3.53e-09	9.14e-07
Il16	protein_coding	151.355	87.9442	214.766	2.44208	1.28811	3.76e-09	9.64e-07
Tanc1	protein_coding	564.664	349.867	779.461	2.22788	1.15567	4.08e-09	1.03e-06
St6gal2	protein_coding	679.087	965.668	392.506	0.40646	-1.29881	4.12e-09	1.03e-06
Atp1a1	protein_coding	6481.49	8242.29	4720.7	0.572741	-0.804046	4.04e-09	1.03e-06
Htr2a	protein_coding	263.733	398.276	129.189	0.324371	-1.62428	4.28e-09	1.05e-06
Pip5k1b	protein_coding	215.114	135.61	294.618	2.17254	1.11938	4.34e-09	1.06e-06
Atp6ap1l	protein_coding	28.494	47.7522	9.23579	0.193411	-2.37026	4.42e-09	1.07e-06
Klhl14	protein_coding	28.0062	46.4171	9.59524	0.206718	-2.27427	4.76e-09	1.14e-06
Cachd1	protein_coding	206.201	122.252	290.151	2.37337	1.24694	5.93e-09	1.41e-06
Pcp4	protein_coding	417.431	552.034	282.829	0.512339	-0.964829	6.56e-09	1.54e-06
Dgkg	protein_coding	1448.93	921.057	1976.8	2.14623	1.1018	6.8e-09	1.58e-06
Myl4	protein_coding	96.3246	166.261	26.3883	0.158716	-2.65548	7.57e-09	1.75e-06
Ccbe1	protein_coding	168.769	99.8674	237.67	2.37986	1.25088	8.92e-09	2.04e-06
Sema3e	protein_coding	561.366	403.39	719.342	1.78324	0.834502	9.21e-09	2.09e-06
Mobp	protein_coding	12540	8928.09	16151.8	1.8091	0.855275	9.41e-09	2.11e-06
Doc2b	protein_coding	407.425	253.812	561.037	2.21044	1.14434	1.02e-08	2.27e-06
Tshz3	protein_coding	227.053	305.696	148.41	0.485483	-1.04251	1.06e-08	2.34e-06
Tdo2	protein_coding	68.7891	36.779	100.799	2.74067	1.45453	1.09e-08	2.39e-06
Tiam2	protein_coding	407.869	532.34	283.398	0.532362	-0.90952	1.23e-08	2.67e-06
Kcnh7	protein_coding	2062.43	2666.76	1458.1	0.546769	-0.870997	1.48e-08	3.18e-06
Oprk1	protein_coding	64.6388	104.442	24.8355	0.237791	-2.07223	1.58e-08	3.36e-06
Gsg1l	protein_coding	384.516	565.822	203.211	0.359142	-1.47737	1.82e-08	3.86e-06
Coch	protein_coding	208.327	325.187	91.4673	0.281277	-1.82994	1.86e-08	3.89e-06
Adamts4	protein_coding	356.194	246.511	465.878	1.88989	0.918304	2.06e-08	4.29e-06
Tgfb2	protein_coding	284.104	188.976	379.231	2.00677	1.00487	2.18e-08	4.5e-06
Gria1	protein_coding	5505.76	3999.75	7011.77	1.75305	0.809868	2.26e-08	4.62e-06
Cdh18	protein_coding	258.843	344.711	172.975	0.501798	-0.994822	2.32e-08	4.69e-06
Meis2	protein_coding	924.155	1344.79	503.522	0.374424	-1.41725	2.33e-08	4.69e-06
Scn3b	protein_coding	2401.31	1718.17	3084.45	1.7952	0.844143	2.51e-08	5e-06
Pitpnm3	protein_coding	662.846	892.895	432.797	0.484712	-1.0448	2.68e-08	5.26e-06
Stx1a	protein_coding	962.035	1395.22	528.847	0.379041	-1.39957	2.68e-08	5.26e-06
Drd1a	protein_coding	155.995	257.953	54.0369	0.209484	-2.25509	2.77e-08	5.41e-06
Lhx9	protein_coding	59.132	28.6364	89.6276	3.12984	1.64609	3.08e-08	5.95e-06
Gabrd	protein_coding	212.051	300.095	124.006	0.413221	-1.27501	3.19e-08	6.11e-06
Sema5a	protein_coding	1946.91	1324.9	2568.92	1.93896	0.95528	3.22e-08	6.14e-06
Kcnh4	protein_coding	33.4286	51.9949	14.8622	0.285841	-1.80672	3.43e-08	6.43e-06
Zfp459	protein_coding	35.3126	56.2071	14.418	0.256516	-1.96288	3.56e-08	6.62e-06
Tac1	protein_coding	180.73	281.548	79.912	0.28383	-1.8169	4.29e-08	7.93e-06
Fam160a1	protein_coding	74.3576	41.06	107.655	2.6219	1.39061	4.48e-08	8.22e-06
Dact2	protein_coding	159.312	224.463	94.1609	0.419494	-1.25328	4.6e-08	8.39e-06
Thsd4	protein_coding	499.838	321.059	678.616	2.11368	1.07976	5.11e-08	9.24e-06
Tfap2d	protein_coding	23.505	44.2226	2.78738	0.0630306	-3.9878	5.21e-08	9.36e-06
Aldh1a7	protein_coding	17.3934	30.0664	4.72033	0.156997	-2.67119	5.46e-08	9.74e-06
Kcnf1	protein_coding	642.46	872.635	412.284	0.472459	-1.08174	5.56e-08	9.78e-06
Ntm	protein_coding	1998.32	2561.86	1434.78	0.560056	-0.836357	5.55e-08	9.78e-06
Gpr26	protein_coding	2086.05	2640.14	1531.96	0.580259	-0.785232	5.99e-08	1.05e-05
Serpina3n	protein_coding	306.27	190.677	421.863	2.21245	1.14565	6.25e-08	1.08e-05
Cdh4	protein_coding	234.52	316.783	152.258	0.480636	-1.05698	6.93e-08	1.19e-05
Lpl	protein_coding	257.621	166.876	348.367	2.08758	1.06183	7.39e-08	1.24e-05
Plcxd2	protein_coding	711.779	938.531	485.027	0.516794	-0.952339	7.27e-08	1.24e-05
Cpne6	protein_coding	1701.18	1262.48	2139.88	1.69498	0.761269	7.38e-08	1.24e-05
Grp	protein_coding	155.083	91.8527	218.313	2.37677	1.249	7.76e-08	1.28e-05
Zdhhc8	protein_coding	618.066	788.518	447.615	0.567666	-0.816886	7.69e-08	1.28e-05
Cdhr1	protein_coding	151.423	205.412	97.4344	0.474336	-1.07602	7.86e-08	1.29e-05
Slc39a10	protein_coding	1579.54	2009.76	1149.33	0.571873	-0.806233	8.13e-08	1.33e-05
N28178	protein_coding	1887.39	2524.13	1250.65	0.495477	-1.01311	8.32e-08	1.35e-05
3110047P20Rik	protein_coding	664.448	875.663	453.234	0.517589	-0.950121	8.65e-08	1.39e-05
Th	protein_coding	35.8945	62.9007	8.88838	0.141308	-2.82308	9.7e-08	1.54e-05
Prkar1b	protein_coding	2669.12	3484.33	1853.91	0.532071	-0.910309	9.62e-08	1.54e-05
Pdyn	protein_coding	110.569	169.789	51.3492	0.30243	-1.72533	9.93e-08	1.57e-05
Mog	protein_coding	585.903	428.58	743.226	1.73416	0.794235	1.07e-07	1.68e-05
Vopp1	protein_coding	879.228	1148.46	609.999	0.531146	-0.91282	1.08e-07	1.68e-05
Ptprt	protein_coding	2231.4	2801.06	1661.74	0.593252	-0.753283	1.08e-07	1.68e-05
Trpm3	protein_coding	571.255	416.069	726.441	1.74596	0.804023	1.12e-07	1.73e-05
Otop2	protein_coding	9.86989	18.3587	1.38107	0.0752271	-3.7326	1.14e-07	1.74e-05
Ccl27a	protein_coding	83.6455	118.334	48.9574	0.413724	-1.27326	1.15e-07	1.75e-05
Mbp	protein_coding	35157.3	26577.6	43737	1.64564	0.718645	1.36e-07	2.04e-05
Iqgap2	protein_coding	1016.02	593.35	1438.68	2.42468	1.27779	1.38e-07	2.06e-05
Scube1	protein_coding	863.739	1411.58	315.901	0.223793	-2.15976	1.47e-07	2.18e-05
Camk2d	protein_coding	768.443	1019.75	517.134	0.507117	-0.979608	1.51e-07	2.24e-05
Lphn2	protein_coding	637.784	811.647	463.92	0.571578	-0.806977	1.61e-07	2.37e-05
Folr1	protein_coding	22.489	8.63241	36.3456	4.21037	2.07395	1.66e-07	2.43e-05
Enpp6	protein_coding	404.163	285.534	522.792	1.83093	0.872574	1.67e-07	2.43e-05
Sulf1	protein_coding	146.869	196.167	97.5708	0.497386	-1.00756	1.71e-07	2.47e-05
Slc4a7	protein_coding	437.813	312.623	563.002	1.8009	0.848716	1.73e-07	2.49e-05
Ttl	protein_coding	681.92	872.938	490.902	0.562356	-0.830445	2.06e-07	2.94e-05
Trpc4	protein_coding	588.965	432.248	745.682	1.72513	0.786703	2.2e-07	3.13e-05
Plekhg1	protein_coding	300.845	211.317	390.373	1.84733	0.885443	2.38e-07	3.36e-05
Rasd1	protein_coding	23.0658	8.41988	37.7118	4.4789	2.16314	2.43e-07	3.42e-05
Cd38	protein_coding	150.25	101.591	198.91	1.95795	0.96934	2.5e-07	3.47e-05
Sorcs1	protein_coding	354.449	496.144	212.754	0.428815	-1.22157	2.48e-07	3.47e-05
Cux2	protein_coding	412.975	589.496	236.453	0.401111	-1.31793	2.73e-07	3.77e-05
Prss12	protein_coding	88.0743	122.511	53.6376	0.437819	-1.19159	2.77e-07	3.8e-05
Fat4	protein_coding	1153.55	866.259	1440.83	1.66328	0.734033	2.85e-07	3.9e-05
Grm8	protein_coding	154.076	208.57	99.5819	0.477451	-1.06658	2.94e-07	3.95e-05
Arhgef26	protein_coding	288.906	200.582	377.23	1.88068	0.911252	2.92e-07	3.95e-05
Nr4a3	protein_coding	444.136	311.436	576.836	1.85218	0.889225	2.95e-07	3.95e-05
Asap1	protein_coding	966.074	1220.65	711.492	0.582878	-0.778735	2.96e-07	3.95e-05
Cpne5	protein_coding	223.655	324.709	122.6	0.377567	-1.4052	2.98e-07	3.96e-05
Efnb2	protein_coding	466.464	586.022	346.905	0.591967	-0.756412	3.32e-07	4.39e-05
Il1rap	protein_coding	549.466	411.334	687.599	1.67163	0.741258	3.55e-07	4.68e-05
Sostdc1	protein_coding	44.55	23.8239	65.2761	2.73994	1.45414	3.63e-07	4.76e-05
Pmepa1	protein_coding	351.906	460.881	242.93	0.527098	-0.923856	3.66e-07	4.77e-05
Dock10	protein_coding	1400.06	938.264	1861.86	1.98437	0.988678	3.89e-07	5.04e-05
Slit1	protein_coding	702.133	501.682	902.584	1.79912	0.847289	3.95e-07	5.09e-05
Cacng3	protein_coding	303.483	416.043	190.922	0.458899	-1.12375	4.05e-07	5.2e-05
Slc9a2	protein_coding	122.205	76.8739	167.536	2.17936	1.1239	4.24e-07	5.42e-05
Drd2	protein_coding	59.7326	87.5229	31.9422	0.364958	-1.4542	4.45e-07	5.65e-05
1110008P14Rik	protein_coding	739.151	927.489	550.812	0.593875	-0.751769	4.49e-07	5.68e-05
Ighg2c	protein_coding	10.4719	18.8539	2.0899	0.110847	-3.17336	5.05e-07	6.35e-05
Thrsp	protein_coding	330.874	245.396	416.352	1.69665	0.762693	5.14e-07	6.39e-05
Grik3	protein_coding	791.337	1008.06	574.616	0.570022	-0.810909	5.12e-07	6.39e-05
Crhr1	protein_coding	62.1622	86.1838	38.1406	0.442549	-1.17609	5.3e-07	6.54e-05
Wipf3	protein_coding	3027.37	2038.63	4016.11	1.97001	0.978201	5.3e-07	6.54e-05
Susd2	protein_coding	47.1931	74.0561	20.3301	0.274523	-1.865	5.58e-07	6.85e-05
Tbc1d1	protein_coding	316.52	225.48	407.56	1.80753	0.854017	5.63e-07	6.87e-05
Neu2	protein_coding	19.6305	32.3465	6.91452	0.213764	-2.22591	6.16e-07	7.49e-05
Sh3bp5	protein_coding	353.366	261.078	445.655	1.70698	0.771444	6.33e-07	7.65e-05
Rnf152	protein_coding	121.625	165.482	77.7693	0.469958	-1.0894	6.53e-07	7.85e-05
Klk8	protein_coding	36.4181	18.3731	54.4631	2.96428	1.56768	6.94e-07	8.27e-05
Nkd2	protein_coding	94.4628	60.0689	128.857	2.14515	1.10108	6.9e-07	8.27e-05
Arhgap10	protein_coding	135.311	189.398	81.2248	0.428858	-1.22143	7.09e-07	8.41e-05
Onecut2	protein_coding	123.511	81.7749	165.247	2.02076	1.0149	7.39e-07	8.7e-05
Hecw2	protein_coding	829.82	1029.89	629.753	0.611478	-0.709627	7.4e-07	8.7e-05
Gnal	protein_coding	1546.39	1948.43	1144.35	0.58732	-0.767781	7.7e-07	9e-05
Hopx	protein_coding	304.807	198.601	411.014	2.06955	1.04932	8e-07	9.32e-05
Pcdh7	protein_coding	1445.93	1804.89	1086.96	0.602229	-0.731616	8.06e-07	9.34e-05
Pamr1	protein_coding	187.737	243.142	132.333	0.544261	-0.877631	8.1e-07	9.35e-05
Gfra2	protein_coding	285.042	363.635	206.448	0.567735	-0.81671	1e-06	0.000114875
St8sia6	protein_coding	69.4536	38.3738	100.533	2.61985	1.38948	1.06e-06	0.000120976
Myo1b	protein_coding	245.587	313.612	177.561	0.56618	-0.820667	1.06e-06	0.000120976
Fgfr1	protein_coding	432.993	310.209	555.778	1.79162	0.841268	1.07e-06	0.000121213
Cux1	protein_coding	698.915	874.444	523.386	0.598535	-0.740492	1.09e-06	0.000122602
Itga8	protein_coding	143.493	97.7479	189.238	1.93598	0.953065	1.13e-06	0.000126858
Lmtk2	protein_coding	2183.58	2694.25	1672.91	0.62092	-0.68752	1.13e-06	0.000126858
Grm3	protein_coding	1319.24	1714.17	924.314	0.539218	-0.891059	1.2e-06	0.000134071
Efna5	protein_coding	65.1142	91.4995	38.7289	0.423269	-1.24035	1.21e-06	0.000134222
Cdh7	protein_coding	185.937	274.732	97.1425	0.35359	-1.49985	1.24e-06	0.000136757
Lgr5	protein_coding	34.2281	52.2381	16.218	0.310463	-1.6875	1.31e-06	0.000143117
Ryr3	protein_coding	1089.98	832.965	1347	1.61712	0.693422	1.31e-06	0.000143117
Hs3st2	protein_coding	197.726	321.349	74.1039	0.230603	-2.11652	1.44e-06	0.000156724
St6galnac5	protein_coding	2417.8	1653.9	3181.7	1.92375	0.943923	1.47e-06	0.000158919
Cdh13	protein_coding	734.776	907.321	562.232	0.619661	-0.690449	1.54e-06	0.000165929
Cd6	protein_coding	11.0349	19.5281	2.54177	0.13016	-2.94165	1.72e-06	0.000183373
Cited4	protein_coding	18.2219	29.0575	7.38631	0.254196	-1.97599	1.73e-06	0.000183373
Arhgef15	protein_coding	80.8829	111.011	50.7551	0.457209	-1.12907	1.72e-06	0.000183373
Adra1b	protein_coding	81.7413	134.042	29.4408	0.219639	-2.1868	1.72e-06	0.000183373
Cnp	protein_coding	6074.41	4697.08	7451.74	1.58646	0.665815	1.77e-06	0.000187207
Odz2	protein_coding	1813.56	1411.95	2215.17	1.56887	0.649723	1.81e-06	0.000190692
Fos	protein_coding	82.2754	109.94	54.6107	0.496731	-1.00946	1.86e-06	0.000194538
Vip	protein_coding	125.032	165.673	84.3912	0.509383	-0.973177	1.87e-06	0.000195484
Wisp1	protein_coding	28.7388	45.3106	12.1669	0.268522	-1.89689	1.9e-06	0.000197465
Hpca	protein_coding	9137.71	6273.05	12002.4	1.91332	0.936081	1.94e-06	0.000200618
4930429B21Rik	protein_coding	128.771	178.631	78.9114	0.441756	-1.17868	1.98e-06	0.000203722
Kcna5	protein_coding	16.616	26.6737	6.55818	0.245867	-2.02405	2.01e-06	0.000206637
Npy	protein_coding	427.954	573.911	281.996	0.491359	-1.02515	2.05e-06	0.000209791
D4Bwg0951e	protein_coding	130.749	87.7702	173.729	1.97936	0.985033	2.09e-06	0.000212939
Necab3	protein_coding	488.582	694.236	282.929	0.40754	-1.29499	2.12e-06	0.000214759
Plcb4	protein_coding	571.358	796.596	346.119	0.434497	-1.20258	2.15e-06	0.000217032
Rxrg	protein_coding	34.4211	51.1741	17.668	0.345253	-1.53427	2.2e-06	0.000221209
Rfx3	protein_coding	2086.16	1632.62	2539.7	1.55559	0.637463	2.29e-06	0.000229483
Prkar2b	protein_coding	451.274	563.274	339.274	0.602326	-0.731384	2.35e-06	0.00023444
Cntn6	protein_coding	133.808	179.265	88.3518	0.492857	-1.02076	2.42e-06	0.00024103
Adcyap1	protein_coding	126.669	193.178	60.1606	0.311425	-1.68304	2.45e-06	0.00024213
Nfib	protein_coding	2065.49	1610.56	2520.43	1.56494	0.646107	2.49e-06	0.000245235
Otof	protein_coding	68.0324	96.9861	39.0788	0.402932	-1.31139	2.51e-06	0.000246253
Tox	protein_coding	171.171	222.515	119.827	0.538511	-0.892953	2.55e-06	0.000249966
Crym	protein_coding	1104.5	852.34	1356.66	1.59169	0.670558	2.58e-06	0.000251273
Mark1	protein_coding	605.798	751.09	460.505	0.613116	-0.705769	2.65e-06	0.000257601
St3gal1	protein_coding	181.124	244.113	118.136	0.483941	-1.0471	2.76e-06	0.000267074
Zeb2	protein_coding	4938.81	3873.76	6003.86	1.54988	0.632157	2.78e-06	0.000267727
Ptpre	protein_coding	666.109	505.229	826.988	1.63686	0.710929	2.81e-06	0.000270011
Cd4	protein_coding	19.2863	29.9344	8.63821	0.288572	-1.793	2.93e-06	0.000279928
Kbtbd11	protein_coding	2050.16	1607.68	2492.64	1.55046	0.632694	3e-06	0.000285686
Adamts1	protein_coding	141.786	96.1713	187.4	1.94861	0.962446	3.03e-06	0.000286717
Tbc1d8b	protein_coding	143.806	90.0117	197.601	2.19528	1.1344	3.06e-06	0.000286717
Fibcd1	protein_coding	452.806	228.473	677.139	2.96375	1.56743	3.06e-06	0.000286717
Efhd2	protein_coding	516.331	666.116	366.545	0.550272	-0.861784	3.04e-06	0.000286717
Nrp2	protein_coding	691.429	522.313	860.545	1.64757	0.720337	3.22e-06	0.000300579
Kcnb1	protein_coding	999.278	1220.33	778.223	0.637713	-0.64902	3.52e-06	0.000327887
Dhx33	protein_coding	451.132	338.082	564.182	1.66877	0.738789	3.62e-06	0.000334475
Pdp1	protein_coding	742.713	924.637	560.79	0.606497	-0.721428	3.61e-06	0.000334475
Tbata	protein_coding	52.3613	30.1683	74.5543	2.47128	1.30526	3.7e-06	0.000340955
Spef2	protein_coding	25.4325	11.7852	39.0798	3.316	1.72944	3.86e-06	0.000354708
Calcrl	protein_coding	163.749	113.575	213.923	1.88355	0.913451	3.89e-06	0.00035616
Dusp4	protein_coding	117.091	80.8917	153.289	1.895	0.922194	3.94e-06	0.000358845
Emid1	protein_coding	108.727	148.898	68.5551	0.460415	-1.11899	3.98e-06	0.000361186
Nhsl1	protein_coding	475.801	351.308	600.293	1.70874	0.77293	4.01e-06	0.000362581
Fam107b	protein_coding	304.35	224.947	383.752	1.70596	0.770586	4.07e-06	0.000366659
Ermn	protein_coding	985.785	679.946	1291.62	1.8996	0.925695	4.1e-06	0.000367969
Rassf3	protein_coding	94.0989	123.814	64.3836	0.520002	-0.943412	4.38e-06	0.000392433
Tmem91	protein_coding	87.4957	120.486	54.5049	0.452373	-1.14441	4.44e-06	0.000396065
Nnat	protein_coding	3225.97	2489.3	3962.65	1.59188	0.670729	4.46e-06	0.000396065
B3galt5	protein_coding	216.803	155.95	277.656	1.78042	0.832218	4.64e-06	0.000410727
Plp1	protein_coding	31597.4	22270	40924.8	1.83766	0.877874	4.65e-06	0.000410727
Mgst3	protein_coding	330.557	417.191	243.923	0.584679	-0.774284	4.8e-06	0.00042196
Htr1f	protein_coding	50.7075	73.7966	27.6185	0.374251	-1.41792	4.83e-06	0.000423332
Rap1gap2	protein_coding	2300.55	2828.86	1772.24	0.626486	-0.674646	4.86e-06	0.000424107
Ptgds	protein_coding	3146.48	4425.04	1867.92	0.422125	-1.24426	4.94e-06	0.000428347
Sipa1l3	protein_coding	528.414	344.603	712.224	2.06679	1.04739	5.02e-06	0.000433541
Dlg1	protein_coding	1133.81	1395.9	871.708	0.624475	-0.679284	5.04e-06	0.000433855
Dnahc9	protein_coding	292.021	177.757	406.284	2.28561	1.19258	5.06e-06	0.000434145
Prr16	protein_coding	48.0485	69.4259	26.6711	0.384167	-1.3802	5.12e-06	0.000437673
Otud1	protein_coding	105.053	140.233	69.8732	0.498265	-1.00501	5.46e-06	0.000465616
Gjc3	protein_coding	430.747	327.313	534.181	1.63202	0.706659	5.89e-06	0.000500048
Bcas1	protein_coding	857.582	663.784	1051.38	1.58392	0.663497	6.03e-06	0.000510795
Hspb3	protein_coding	14.6313	25.0236	4.23898	0.169399	-2.5615	6.15e-06	0.000517904
Rnf182	protein_coding	133.738	97.1823	170.293	1.7523	0.809253	6.16e-06	0.000517904
Pygo1	protein_coding	609.596	467.684	751.507	1.60687	0.684253	6.18e-06	0.00051831
Dnahc6	protein_coding	52.0337	31.2492	72.8181	2.33024	1.22048	6.27e-06	0.000524028
Trpv6	protein_coding	53.4762	76.0483	30.904	0.406373	-1.29912	6.52e-06	0.00054301
Prdm8	protein_coding	278.662	205.809	351.515	1.70797	0.772282	7.07e-06	0.000581454
Accn2	protein_coding	372.373	488.887	255.858	0.523349	-0.934156	7.06e-06	0.000581454
Pcp4l1	protein_coding	808.552	1164.34	452.761	0.388855	-1.36269	7.04e-06	0.000581454
Hivep1	protein_coding	822.266	1006.52	638.013	0.633881	-0.657716	7.07e-06	0.000581454
1190002N15Rik	protein_coding	518.039	643.105	392.973	0.611056	-0.710623	7.54e-06	0.000618013
Chsy3	protein_coding	91.9414	122.136	61.7464	0.505553	-0.984066	7.58e-06	0.000618553
Rcan2	protein_coding	858.284	1065.38	651.192	0.611232	-0.710208	7.69e-06	0.000626159
Plxnd1	protein_coding	295.451	411.657	179.246	0.435425	-1.1995	7.82e-06	0.000632968
Slc44a1	protein_coding	1469.51	1154.04	1784.98	1.54672	0.629212	7.83e-06	0.000632968
Chrm5	protein_coding	27.5518	14.6274	40.4761	2.76714	1.4684	7.93e-06	0.000638991
Itgav	protein_coding	778.413	969.323	587.503	0.606096	-0.722381	8.14e-06	0.000654084
Nkain3	protein_coding	168.867	120.544	217.189	1.80173	0.849384	8.34e-06	0.000668294
Lrrk2	protein_coding	433.857	543.834	323.881	0.595551	-0.747703	8.43e-06	0.00067309
Ocln	protein_coding	76.5204	46.1846	106.856	2.31368	1.21019	8.48e-06	0.000674641
Kcnk9	protein_coding	135.236	176.846	93.6251	0.529415	-0.917528	9.06e-06	0.000718929
Zfpm2	protein_coding	220.05	163.874	276.226	1.6856	0.753262	9.14e-06	0.000722839
Gm98	protein_coding	335.644	253.062	418.226	1.65266	0.724791	9.35e-06	0.00073682
Htr5b	protein_coding	60.5609	38.2153	82.9066	2.16946	1.11734	9.39e-06	0.000738013
Cgref1	protein_coding	138.293	176.955	99.631	0.56303	-0.828716	9.43e-06	0.000739027
Necab1	protein_coding	1062.18	1308.03	816.327	0.624089	-0.680176	9.52e-06	0.000743919
Fam5c	protein_coding	302.326	382.628	222.024	0.580259	-0.785231	9.56e-06	0.000744041
Slc9a5	protein_coding	99.0898	132.951	65.2282	0.490617	-1.02733	9.64e-06	0.000748046
Lpar1	protein_coding	465.295	357.547	573.043	1.6027	0.680509	9.67e-06	0.000748139
Cldn2	protein_coding	30.7398	12.4808	48.9989	3.92595	1.97304	9.72e-06	0.000749532
Atp11c	protein_coding	162.485	116.634	208.337	1.78625	0.836932	1.07e-05	0.000826282
Fstl4	protein_coding	193.185	249.132	137.238	0.550864	-0.860231	1.1e-05	0.000839288
Dpy19l1	protein_coding	471.372	600.669	342.075	0.56949	-0.812256	1.1e-05	0.000839288
Clstn2	protein_coding	1538.88	1195.93	1881.83	1.57353	0.654007	1.1e-05	0.000839288
Htr5a	protein_coding	242.806	315.611	170.001	0.538639	-0.892608	1.12e-05	0.0008462
Rasgef1b	protein_coding	370.363	493.138	247.587	0.502064	-0.994057	1.12e-05	0.0008462
Crip2	protein_coding	348.561	454.035	243.087	0.535393	-0.901331	1.12e-05	0.000847802
Capsl	protein_coding	30.6287	15.1869	46.0706	3.03358	1.60102	1.16e-05	0.000876872
Ldha	protein_coding	931.198	1134.09	728.306	0.642195	-0.638918	1.18e-05	0.000882938
Hs6st2	protein_coding	321.017	392.035	249.999	0.637696	-0.649059	1.2e-05	0.000895721
Zfyve28	protein_coding	346.602	441.855	251.349	0.56885	-0.813879	1.2e-05	0.000895721
Cox6a2	protein_coding	50.5359	71.0082	30.0636	0.423382	-1.23997	1.22e-05	0.000908738
Rgs9	protein_coding	155.994	225.163	86.8253	0.38561	-1.37479	1.3e-05	0.000961884
Glis3	protein_coding	122.7	87.7032	157.697	1.79808	0.846457	1.31e-05	0.000968143
Bdnf	protein_coding	375.773	288.159	463.386	1.60809	0.685347	1.36e-05	0.00100007
Ido1	protein_coding	10.4578	17.5298	3.3859	0.193151	-2.3722	1.47e-05	0.00108097
Stim2	protein_coding	884.889	659.374	1110.4	1.68403	0.751914	1.56e-05	0.00114278
Pcdh19	protein_coding	970.572	755.948	1185.2	1.56783	0.648765	1.57e-05	0.00114455
Btbd3	protein_coding	1671.09	1341.09	2001.09	1.49214	0.577386	1.58e-05	0.00114856
Htr1d	protein_coding	10.0419	17.6625	2.42116	0.137079	-2.86692	1.6e-05	0.00115542
Igfbp6	protein_coding	53.0144	74.7624	31.2665	0.418212	-1.25769	1.6e-05	0.00115542
Numb	protein_coding	281.895	358.414	205.376	0.573014	-0.803358	1.59e-05	0.00115542
F5	protein_coding	38.097	19.8678	56.3262	2.83505	1.50338	1.61e-05	0.00115544
Golm1	protein_coding	670.343	465.753	874.932	1.87853	0.909605	1.6e-05	0.00115544
Maml2	protein_coding	221.387	160.862	281.913	1.75252	0.809431	1.64e-05	0.00117154
Ttr	protein_coding	3739.42	1616.11	5862.72	3.62766	1.85904	1.73e-05	0.0012355
Rnf122	protein_coding	144.716	104.634	184.798	1.76613	0.820594	1.81e-05	0.00128637
BC030499	protein_coding	32.6353	47.4583	17.8123	0.375325	-1.41379	1.82e-05	0.00129086
Klhdc8a	protein_coding	116.822	157.978	75.6663	0.478967	-1.062	1.82e-05	0.00129086
Csgalnact1	protein_coding	221.669	277.716	165.622	0.596373	-0.745714	1.84e-05	0.00130269
Epha7	protein_coding	1744.13	1387.61	2100.65	1.51386	0.598234	1.91e-05	0.00134604
Dok5	protein_coding	76.5217	102.638	50.4056	0.491102	-1.02591	1.93e-05	0.00135258
Ajap1	protein_coding	320.438	403.291	237.585	0.589117	-0.763374	1.95e-05	0.00136338
Mcm6	protein_coding	100.127	68.9246	131.329	1.9054	0.930092	1.98e-05	0.0013864
Prlr	protein_coding	69.4918	29.7417	109.242	3.67303	1.87697	2e-05	0.00139141
Sorbs2	protein_coding	2056.85	2527.08	1586.61	0.627844	-0.671522	2.06e-05	0.00142968
Dock3	protein_coding	2112.04	2546.9	1677.19	0.658522	-0.602696	2.14e-05	0.00148026
Cyp7b1	protein_coding	181.4	126.755	236.044	1.8622	0.89701	2.15e-05	0.00148554
Ntf3	protein_coding	24.3104	12.1103	36.5105	3.01484	1.59208	2.23e-05	0.00153605
Ust	protein_coding	393.936	291.442	496.431	1.70336	0.768384	2.24e-05	0.00154015
Ptn	protein_coding	5247.64	6412.78	4082.51	0.63662	-0.651495	2.27e-05	0.00155387
Scn4b	protein_coding	133.778	213.05	54.5063	0.255839	-1.96669	2.29e-05	0.00156503
Serpina9	protein_coding	16.2447	30.3918	2.09766	0.0690205	-3.85683	2.3e-05	0.0015703
Kit	protein_coding	423.47	320.27	526.67	1.64446	0.717612	2.32e-05	0.00158005
6330406I15Rik	protein_coding	31.3621	51.4626	11.2616	0.218831	-2.19211	2.39e-05	0.00162076
Zdhhc22	protein_coding	47.7329	68.3601	27.1056	0.396513	-1.33456	2.45e-05	0.0016574
Hectd2	protein_coding	312.238	234.836	389.641	1.65921	0.730494	2.47e-05	0.00166809
Fat3	protein_coding	3894.5	4682.88	3106.12	0.663293	-0.592281	2.52e-05	0.00169277
Prkacb	protein_coding	4890	5857.6	3922.4	0.669626	-0.578572	2.55e-05	0.00171029
Ephb6	protein_coding	528.634	734.733	322.534	0.438982	-1.18777	2.67e-05	0.00178593
Lrrc3	protein_coding	139.078	184.591	93.5646	0.506876	-0.980296	2.72e-05	0.00180665
Pllp	protein_coding	499.175	384.592	613.757	1.59587	0.674339	2.71e-05	0.00180665
Cit	protein_coding	839.92	1044.34	635.496	0.608513	-0.71664	2.72e-05	0.00180699
Arhgap25	protein_coding	94.5989	138.077	51.1212	0.370238	-1.43348	2.76e-05	0.00182659
Hrh1	protein_coding	65.4809	88.7023	42.2595	0.47642	-1.0697	2.86e-05	0.00188685
Sorbs1	protein_coding	592.478	452.074	732.882	1.62115	0.697021	2.91e-05	0.00191478
Atp2b2	protein_coding	7305.19	8719.83	5890.56	0.675536	-0.565895	2.98e-05	0.00195389
Rprm	protein_coding	172.056	233.828	110.285	0.471648	-1.08422	3.01e-05	0.00196925
Fam81a	protein_coding	1286.08	1560.09	1012.06	0.648715	-0.624344	3.01e-05	0.00196925
Rorb	protein_coding	829.023	1012.75	645.293	0.637167	-0.650256	3.04e-05	0.00197877
Cecr2	protein_coding	140.852	96.2439	185.46	1.92698	0.946342	3.11e-05	0.00201836
1500015O10Rik	protein_coding	52.7009	34.7785	70.6233	2.03066	1.02195	3.25e-05	0.00210437
Plekhb1	protein_coding	1617.68	1289.44	1945.92	1.50912	0.593711	3.27e-05	0.00211211
Tcf4	protein_coding	5075.46	4111.3	6039.61	1.46903	0.554861	3.28e-05	0.00211531
Tbc1d8	protein_coding	161.245	203.855	118.636	0.581961	-0.781006	3.3e-05	0.00212282
Slc4a5	protein_coding	19.1018	8.6185	29.5851	3.43274	1.77936	3.35e-05	0.00214815
Vat1l	protein_coding	381.597	469.353	293.841	0.626054	-0.675641	3.48e-05	0.00222817
Stard10	protein_coding	134.78	171.084	98.4773	0.575609	-0.796839	3.5e-05	0.00222841
Arhgap12	protein_coding	648.451	478.962	817.94	1.70773	0.772084	3.49e-05	0.00222841
Pcsk9	protein_coding	16.1042	24.2706	7.9378	0.327054	-1.6124	3.53e-05	0.00223557
Wbscr17	protein_coding	654.045	459.264	848.825	1.84823	0.886142	3.56e-05	0.00224786
Map3k5	protein_coding	236.957	295.859	178.055	0.601824	-0.732586	3.58e-05	0.00225527
Ccdc153	protein_coding	18.5464	8.84728	28.2454	3.19256	1.67471	3.65e-05	0.00229238
Neurod6	protein_coding	1219.18	912.441	1525.92	1.67235	0.741875	3.81e-05	0.0023913
Gap43	protein_coding	1470.19	1905.37	1035.02	0.543212	-0.880414	3.84e-05	0.00239922
Pcsk2	protein_coding	2795.95	3359.71	2232.2	0.664402	-0.589872	3.84e-05	0.00239922
Cpm	protein_coding	170.049	125.182	214.915	1.71682	0.779741	4.01e-05	0.00249906
Anln	protein_coding	336.368	239.742	432.993	1.80608	0.852862	4.09e-05	0.00253507
Pde1b	protein_coding	454.887	560.309	349.465	0.623701	-0.681072	4.09e-05	0.00253507
Sla	protein_coding	131.876	171.912	91.8399	0.534226	-0.904478	4.12e-05	0.00254163
Adra1a	protein_coding	177.198	221.252	133.143	0.601772	-0.732712	4.12e-05	0.00254163
Wnt9a	protein_coding	96.3551	134.952	57.7579	0.427987	-1.22436	4.28e-05	0.00263367
Nfia	protein_coding	1329.54	1033.17	1625.9	1.5737	0.65416	4.53e-05	0.00278039
Pcdh10	protein_coding	2159.45	2677.41	1641.49	0.613088	-0.705833	4.56e-05	0.00278808
Slc7a14	protein_coding	1856.54	1482.55	2230.54	1.50453	0.589315	4.64e-05	0.00283185
Stxbp1	protein_coding	2880.22	3460.32	2300.11	0.664711	-0.589202	4.7e-05	0.00286011
Etl4	protein_coding	1165.62	1388.93	942.313	0.678447	-0.559692	4.8e-05	0.00291432
Lrrn1	protein_coding	1398.89	1125.61	1672.17	1.48557	0.571016	4.82e-05	0.00292096
Cyp2c44	protein_coding	3.35796	6.71591	0	0	#NAME?	4.92e-05	0.0029668
Slc26a4	protein_coding	73.3207	48.4526	98.1887	2.02649	1.01898	4.94e-05	0.0029668
Atp10b	protein_coding	88.5261	60.476	116.576	1.92764	0.946837	4.94e-05	0.0029668
Ldhb	protein_coding	945.838	1168.6	723.076	0.618753	-0.692564	4.93e-05	0.0029668
Gpr37	protein_coding	301.104	205.436	396.772	1.93136	0.949619	5.04e-05	0.00301559
Cntnap5c	protein_coding	157.584	116.71	198.459	1.70045	0.765919	5.06e-05	0.00301997
Egr1	protein_coding	465.917	582.53	349.305	0.599634	-0.737845	5.35e-05	0.00318129
Herc6	protein_coding	79.6964	107.467	51.9256	0.483176	-1.04938	5.46e-05	0.0032406
Cdc42ep3	protein_coding	56.2442	80.1732	32.3152	0.403067	-1.31091	5.54e-05	0.00327705
Igsf21	protein_coding	245.457	325.48	165.434	0.508275	-0.976319	5.58e-05	0.00329223
Bok	protein_coding	346.629	259.825	433.432	1.66817	0.738267	5.68e-05	0.00334824
Man1a	protein_coding	1024.49	832.899	1216.09	1.46006	0.54603	5.96e-05	0.00350136
Hrasls	protein_coding	147.061	197.39	96.7326	0.490057	-1.02898	5.99e-05	0.00351288
Cacna1i	protein_coding	486.347	593.822	378.872	0.638022	-0.648321	6.12e-05	0.00357948
Plekhh1	protein_coding	491.354	382.419	600.288	1.56971	0.650502	6.18e-05	0.00360431
Lrrc4c	protein_coding	1924.31	2304.22	1544.39	0.670243	-0.577244	6.23e-05	0.00362756
Lass2	protein_coding	738.105	596.015	880.195	1.4768	0.562475	6.3e-05	0.00366165
Zfp608	protein_coding	499.391	389.489	609.292	1.56433	0.645549	6.34e-05	0.00367146
Tmem212	protein_coding	10.684	2.83712	18.5309	6.53161	2.70744	6.4e-05	0.00370149
Tmem196	protein_coding	164.122	258.913	69.3318	0.26778	-1.90088	6.46e-05	0.00372595
Elmo1	protein_coding	540.046	661.127	418.964	0.633712	-0.658101	6.59e-05	0.00379168
Fam40b	protein_coding	409.932	500.445	319.418	0.638269	-0.647764	6.68e-05	0.00383536
Fgf12	protein_coding	1191.55	1444.48	938.616	0.649795	-0.621945	6.88e-05	0.00393943
Sdk2	protein_coding	295.22	385.873	204.567	0.530141	-0.915551	6.96e-05	0.00398051
Col12a1	protein_coding	194.225	245.364	143.086	0.583158	-0.77804	7.09e-05	0.00404569
Cyfip1	protein_coding	922.574	749.109	1096.04	1.46312	0.549053	7.15e-05	0.00406889
Chst9	protein_coding	15.9026	7.54379	24.2615	3.21609	1.68531	7.66e-05	0.00435136
Ptgfrn	protein_coding	230.148	324.853	135.442	0.416934	-1.26211	7.93e-05	0.00449205
2310022B05Rik	protein_coding	292.982	230.044	355.92	1.54718	0.629645	7.95e-05	0.00449205
Dnahc12	protein_coding	18.3041	9.1249	27.4832	3.01189	1.59067	8.05e-05	0.00453692
Ppp3ca	protein_coding	11399.7	9301.55	13497.9	1.45115	0.537195	8.12e-05	0.00456659
Dock9	protein_coding	2581.03	2099.66	3062.4	1.45852	0.544502	8.16e-05	0.00458133
Pparg	protein_coding	22.8652	34.2533	11.4772	0.335068	-1.57747	8.38e-05	0.00469144
Mfrp	protein_coding	9.72645	2.47597	16.9769	6.85667	2.77751	8.41e-05	0.00470112
Gabra2	protein_coding	364.997	289.439	440.555	1.5221	0.606061	8.72e-05	0.00485047
Fa2h	protein_coding	537.89	414.424	661.356	1.59585	0.674321	8.7e-05	0.00485047
B4galt2	protein_coding	506.399	626.052	386.747	0.617755	-0.694892	8.8e-05	0.00488703
Lin28b	protein_coding	54.1934	73.3415	35.0452	0.477836	-1.06541	8.82e-05	0.00488707
Grb14	protein_coding	340.62	264.052	417.189	1.57995	0.659883	9.28e-05	0.00512819
Cyp4x1	protein_coding	103.067	135.04	71.0941	0.526469	-0.925581	9.37e-05	0.00516799
Car12	protein_coding	295.792	186.254	405.329	2.17621	1.12182	9.41e-05	0.00517978
Slc35f1	protein_coding	1149.08	1372.4	925.768	0.674563	-0.567976	9.63e-05	0.00528887
2810055G20Rik	protein_coding	104.823	76.0152	133.631	1.75796	0.813899	0.000103856	0.00569035
Slc6a17	protein_coding	3727.87	4350.65	3105.1	0.71371	-0.486591	0.000107751	0.00589095
Bves	protein_coding	18.6168	8.30895	28.9247	3.48115	1.79956	0.000108711	0.00589224
Tpbg	protein_coding	137.231	178.599	95.8626	0.536747	-0.897686	0.000108946	0.00589224
Gprin3	protein_coding	170.335	211.836	128.835	0.608181	-0.717427	0.00010858	0.00589224
Lhfpl2	protein_coding	420.547	331.327	509.767	1.53856	0.62158	0.000108696	0.00589224
Lgi2	protein_coding	465.964	581.698	350.23	0.602083	-0.731966	0.000109593	0.00590938
Vti1b	protein_coding	1031.27	1244.54	817.994	0.657266	-0.60545	0.000109733	0.00590938
Sgtb	protein_coding	2117.13	2540.32	1693.94	0.666821	-0.584629	0.000110311	0.0059278
Lrrc38	protein_coding	11.2656	18.0537	4.47752	0.248011	-2.01152	0.000113229	0.00607166
9330182L06Rik	protein_coding	811.552	1037.25	585.851	0.56481	-0.824163	0.000113954	0.00609753
Mtap4	protein_coding	5692.91	4668.33	6717.5	1.43895	0.525019	0.000116111	0.00619975
Grem2	protein_coding	234.145	301.57	166.721	0.552844	-0.855056	0.000118225	0.00629924
Lefty1	protein_coding	13.091	4.83995	21.342	4.40955	2.14063	0.00011922	0.00632871
Fjx1	protein_coding	608.671	744.426	472.916	0.635276	-0.654545	0.000119281	0.00632871
Trp73	protein_coding	13.7154	5.33369	22.0971	4.14293	2.05065	0.000119548	0.0063295
Otx2	protein_coding	18.4461	8.22385	28.6684	3.48601	1.80158	0.000120173	0.00634923
Nipal4	protein_coding	67.0189	46.9137	87.1241	1.85712	0.893063	0.000122029	0.00643377
Dock11	protein_coding	236.566	163.677	309.456	1.89065	0.918886	0.000124371	0.00654351
Dmrt3	protein_coding	10.1543	3.75206	16.5565	4.41263	2.14164	0.00012536	0.00658182
Popdc3	protein_coding	29.518	17.2514	41.7846	2.4221	1.27626	0.000126788	0.00664291
Btbd10	protein_coding	372.811	452.955	292.667	0.646128	-0.630109	0.000127439	0.00665786
Tbc1d30	protein_coding	658.315	789.849	526.781	0.666939	-0.584373	0.000127603	0.00665786
Kcnip3	protein_coding	1340.19	1617.72	1062.66	0.656889	-0.606279	0.000128646	0.00669836
Arhgap39	protein_coding	967.866	777.341	1158.39	1.49019	0.5755	0.000129069	0.00670652
Darc	protein_coding	151.394	190.719	112.068	0.587611	-0.767066	0.000129415	0.00671062
Fmod	protein_coding	77.2002	100.75	53.6505	0.532511	-0.909118	0.000129827	0.00671813
Sel1l3	protein_coding	402.023	493.255	310.791	0.630081	-0.66639	0.000130702	0.0067359
Plxna4	protein_coding	3526.29	2888.12	4164.47	1.44193	0.528003	0.000130706	0.0067359
Myo16	protein_coding	391.054	477.515	304.593	0.637871	-0.648663	0.000131134	0.00674413
Egln3	protein_coding	40.448	55.4898	25.4063	0.457855	-1.12704	0.000139792	0.00717475
St8sia5	protein_coding	413.75	493.244	334.256	0.677668	-0.561349	0.000143706	0.0073606
Tspan2	protein_coding	2966.14	2111.27	3821.01	1.80981	0.855839	0.000144146	0.00736813
Rgs6	protein_coding	64.847	85.3435	44.3504	0.519669	-0.944334	0.000145364	0.00740371
Cacnb4	protein_coding	2173.92	2589.71	1758.13	0.678893	-0.558744	0.000145431	0.00740371
4930539E08Rik	protein_coding	49.9674	71.0242	28.9106	0.407053	-1.29671	0.000148651	0.00755238
Frmd4b	protein_coding	299.23	236.171	362.289	1.53401	0.617306	0.000152231	0.00770312
Lingo1	protein_coding	1752.13	2140.74	1363.52	0.636938	-0.650776	0.000152207	0.00770312
Krt2	protein_coding	9.53505	2.74441	16.3257	5.94872	2.57258	0.000152604	0.0077065
Aspa	protein_coding	164.021	123.887	204.156	1.64793	0.720654	0.000154296	0.00777632
C130074G19Rik	protein_coding	109.86	162.397	57.3219	0.352973	-1.50237	0.000155322	0.00781239
Rnf169	protein_coding	1082.38	1284	880.747	0.685938	-0.54385	0.000155761	0.00781881
Il1r1	protein_coding	105.733	74.2704	137.196	1.84726	0.885383	0.000157223	0.00786085
Krt80	protein_coding	8.02339	14.0184	2.02833	0.14469	-2.78896	0.00015855	0.00789942
Adamts9	protein_coding	70.3414	47.0477	93.6351	1.99022	0.992925	0.000158623	0.00789942
Raver2	protein_coding	383.251	303.83	462.672	1.5228	0.606726	0.000159188	0.0079119
Galt	protein_coding	216.506	274.726	158.285	0.576157	-0.795465	0.000162498	0.00803056
Lasp1	protein_coding	547.428	659.497	435.359	0.660138	-0.59916	0.000162534	0.00803056
Gpr22	protein_coding	1380.42	1029.93	1730.9	1.6806	0.74898	0.000162119	0.00803056
Akap5	protein_coding	1762.83	2099.6	1426.05	0.679201	-0.558089	0.000169539	0.00836027
Cald1	protein_coding	248.777	194.024	303.531	1.5644	0.645612	0.000170173	0.00837512
Ramp3	protein_coding	29.8739	44.6542	15.0936	0.33801	-1.56486	0.000171892	0.00842672
Qk	protein_coding	6427.64	5368.48	7486.8	1.39458	0.479835	0.000171664	0.00842672
Lamb1	protein_coding	253.17	190.34	316	1.66019	0.731348	0.000176558	0.00863865
Sept11"	protein_coding	1032.06	1229.93	834.188	0.678242	-0.560128	0.000177092	0.00864794
Slitrk1	protein_coding	1167.04	1381.26	952.822	0.689819	-0.535711	0.000179637	0.00875523
Necab2	protein_coding	309.752	243.507	375.996	1.54409	0.626753	0.000180172	0.00876431
Wdr96	protein_coding	32.8746	19.7766	45.9727	2.32459	1.21698	0.000180838	0.0087797
Pld3	protein_coding	4540.2	5315.85	3764.54	0.708172	-0.497829	0.000181755	0.00880722
Elovl7	protein_coding	399.473	297.776	501.171	1.68305	0.751078	0.000184563	0.00892612
Kcnn2	protein_coding	367.556	293.871	441.242	1.50148	0.586387	0.00018568	0.00896289
Gcnt4	protein_coding	97.6715	137.522	57.8207	0.420446	-1.25001	0.000189109	0.00911091
Trpc3	protein_coding	73.4179	96.8681	49.9676	0.515831	-0.955028	0.000194787	0.00936654
Pcdh18	protein_coding	90.7681	115.418	66.1177	0.572852	-0.803765	0.000196644	0.00943777
Ahcyl2	protein_coding	1459.31	1201.93	1716.69	1.42828	0.514281	0.000200063	0.0095836
Ptprn	protein_coding	3238.89	3787.22	2690.55	0.71043	-0.493236	0.00020049	0.0095858
6030405A18Rik	protein_coding	427.902	334.174	521.63	1.56095	0.642427	0.000201306	0.00958833
2410066E13Rik	protein_coding	1184.38	960.085	1408.67	1.46724	0.553104	0.000201261	0.00958833
Rffl	protein_coding	102.941	75.5516	130.331	1.72506	0.78665	0.000202027	0.00960451
Sv2c	protein_coding	182.32	223.374	141.266	0.632422	-0.661041	0.00020257	0.00961212
Prkg2	protein_coding	92.3991	119.582	65.2166	0.545372	-0.874686	0.000203232	0.00962539
Hs3st3a1	protein_coding	15.7148	25.0637	6.36587	0.253988	-1.97717	0.000205279	0.00970405
Tuba8	protein_coding	109.341	138.303	80.3794	0.581185	-0.782931	0.000207658	0.0097981
Doc2a	protein_coding	41.3973	66.1311	16.6635	0.251977	-1.98864	0.000208531	0.00982086
Gab1	protein_coding	395.649	311.058	480.241	1.5439	0.626576	0.00021189	0.00994182
Slc4a4	protein_coding	2448.88	2012.08	2885.68	1.43418	0.520225	0.000211698	0.00994182
Camkk1	protein_coding	458.85	363.518	554.182	1.5245	0.608333	0.00021233	0.00994392
Mboat7	protein_coding	661.701	793.394	530.009	0.668027	-0.582022	0.000213386	0.00997482
Ak7	protein_coding	18.3232	9.1081	27.5383	3.0235	1.59622	0.000214788	0.0100217
Kndc1	protein_coding	1209.14	909.405	1508.87	1.65919	0.730476	0.000215244	0.0100244
Fgfbp1	protein_coding	29.0429	41.8261	16.2596	0.388744	-1.36311	0.000223999	0.0104128
Evi2a	protein_coding	91.3917	65.6452	117.138	1.78441	0.835449	0.000225034	0.0104417
Myh10	protein_coding	2433.79	2860.1	2007.47	0.701888	-0.510688	0.000226985	0.0105128
Lpcat4	protein_coding	574.293	740.767	407.819	0.550536	-0.861092	0.000228795	0.0105771
Fgf13	protein_coding	971.397	797.969	1144.82	1.43467	0.520722	0.000231257	0.0106713
Magi1	protein_coding	780.914	920.538	641.29	0.696647	-0.521501	0.000236815	0.0109078
Plxnb3	protein_coding	321.389	259.202	383.577	1.47984	0.565443	0.00024146	0.0111014
Fap	protein_coding	14.1573	22.9777	5.3369	0.232264	-2.10616	0.000244049	0.0112
Adora2a	protein_coding	80.342	138.265	22.4193	0.162148	-2.62462	0.000246771	0.0113043
Ppp4r4	protein_coding	407.249	324.573	489.924	1.50944	0.594016	0.000251012	0.0114776
Col6a1	protein_coding	131.558	193.125	69.9915	0.362415	-1.46428	0.000252385	0.0115195
Rasgrp2	protein_coding	47.862	64.2608	31.4632	0.489617	-1.03027	0.00025509	0.0116008
C1ql2	protein_coding	193.314	79.8949	306.732	3.8392	1.9408	0.000256675	0.0116518
Ick	protein_coding	631.279	501.311	761.247	1.51851	0.602659	0.000260884	0.0118003
Tacc1	protein_coding	2337.82	2741.12	1934.53	0.705744	-0.502783	0.000261467	0.0118054
Prelp	protein_coding	98.5543	71.9924	125.116	1.73791	0.797352	0.000263944	0.0118959
Flrt2	protein_coding	1165.36	1391.65	939.07	0.674787	-0.567495	0.000265895	0.0119624
Wscd1	protein_coding	981.92	801.838	1162	1.44917	0.535229	0.000267947	0.0120332
Zfp941	protein_coding	201.741	241.366	162.117	0.671665	-0.574186	0.000271079	0.0121522
Cacnb3	protein_coding	1144.01	1404.51	883.509	0.629052	-0.668749	0.000275506	0.0123286
Nhlh2	protein_coding	16.3859	6.07598	26.6959	4.39368	2.13543	0.000280418	0.0125262
Glra3	protein_coding	25.455	36.1822	14.7278	0.407047	-1.29673	0.000284333	0.0126719
Pld5	protein_coding	44.3518	62.0597	26.644	0.429327	-1.21985	0.000284688	0.0126719
Bhlhe41	protein_coding	199.857	154.123	245.591	1.59347	0.672173	0.000286307	0.0127214
Thbs2	protein_coding	56.3965	73.5266	39.2664	0.534043	-0.904972	0.000288927	0.0127927
Rab3b	protein_coding	595.982	704.571	487.392	0.691758	-0.531662	0.000288591	0.0127927
Arhgef25	protein_coding	882.908	688.267	1077.55	1.5656	0.646713	0.000291731	0.0128941
Adamtsl2	protein_coding	51.4242	71.0882	31.7603	0.446774	-1.16238	0.000292523	0.0129064
Bnc2	protein_coding	26.0811	38.403	13.7591	0.358283	-1.48083	0.000293654	0.0129336
Ppfia2	protein_coding	3143.34	2627.09	3659.58	1.39302	0.478212	0.000294721	0.0129579
Vav3	protein_coding	66.15	45.9913	86.3087	1.87663	0.908146	0.000299275	0.0131352
Clstn1	protein_coding	5614.53	6628.14	4600.92	0.694149	-0.526683	0.000300973	0.0131867
Bag4	protein_coding	308.247	249.305	367.189	1.47285	0.558612	0.000303639	0.0132804
Ccdc80	protein_coding	67.4981	87.0603	47.9359	0.550605	-0.86091	0.000309537	0.0135149
Prkcd	protein_coding	165.844	128.446	203.243	1.58233	0.662049	0.000317765	0.01385
Slc26a10	protein_coding	40.0511	25.172	54.9302	2.18219	1.12578	0.000320482	0.0139443
Myo6	protein_coding	1270.76	1045.1	1496.41	1.43183	0.517863	0.00032297	0.0140283
Gm9930	protein_coding	32.1996	19.0218	45.3774	2.38555	1.25432	0.000324611	0.0140753
Il33	protein_coding	99.6363	76.1654	123.107	1.61631	0.692707	0.000327587	0.0141699
Ogfrl1	protein_coding	1923.18	1615.75	2230.61	1.38054	0.465233	0.000330904	0.0142743
Kcnh3	protein_coding	383.644	474.281	293.008	0.617794	-0.694802	0.000332615	0.0143235
Cpne9	protein_coding	117.472	164.662	70.2817	0.426823	-1.22829	0.000333348	0.0143305
Capza2	protein_coding	1507.72	1257.35	1758.09	1.39825	0.483618	0.000338444	0.0145248
R3hdm2	protein_coding	973.538	1159.71	787.363	0.67893	-0.558665	0.000341224	0.0146191
Racgap1	protein_coding	58.2093	75.0758	41.3427	0.550679	-0.860716	0.000344015	0.0146925
Crim1	protein_coding	819.791	666.24	973.342	1.46095	0.546904	0.000344103	0.0146925
Rnd1	protein_coding	64.4146	81.5234	47.3058	0.580272	-0.785198	0.00034519	0.0147139
Agt	protein_coding	246.577	140.367	352.787	2.51332	1.3296	0.00034909	0.0148549
Camk1	protein_coding	234.372	286.642	182.101	0.635292	-0.654509	0.000357068	0.0151687
Padi2	protein_coding	224.324	178.564	270.085	1.51254	0.596971	0.000358809	0.015217
Atad2	protein_coding	94.4388	120.043	68.8344	0.573413	-0.802354	0.000360369	0.0152574
Pi15	protein_coding	26.2434	15.2912	37.1955	2.43247	1.28242	0.000364668	0.0153619
Zfp189	protein_coding	192.023	137.157	246.889	1.80005	0.848039	0.000363463	0.0153619
Man1c1	protein_coding	281.958	337.352	226.564	0.671595	-0.574336	0.000364518	0.0153619
Cx3cl1	protein_coding	5665.83	6684.8	4646.87	0.69514	-0.524625	0.000368095	0.0154803
Trpc7	protein_coding	50.9281	69.3467	32.5094	0.468795	-1.09297	0.000371363	0.0155917
Rgs20	protein_coding	178.614	215.481	141.746	0.657811	-0.604255	0.00037213	0.0155978
Ttc39b	protein_coding	979.816	1163.63	795.999	0.684063	-0.547798	0.000372797	0.0155998
Parp8	protein_coding	294.091	208.859	379.323	1.81617	0.860896	0.000374363	0.0156393
Clvs2	protein_coding	279.071	224.613	333.528	1.4849	0.570364	0.000377568	0.015747
Icosl	protein_coding	46.8651	32.3608	61.3694	1.89642	0.923275	0.000389637	0.0161699
Utp14b	protein_coding	405.066	328.028	482.105	1.46971	0.555527	0.000396237	0.0164168
Chat	protein_coding	6.52879	11.8602	1.19743	0.100963	-3.30811	0.000411364	0.0170154
Pla2g4e	protein_coding	92.0996	117.804	66.395	0.563604	-0.827246	0.000412456	0.0170326
Igfn1	protein_coding	18.718	31.7781	5.65796	0.178046	-2.48968	0.000414829	0.0171025
Csmd2	protein_coding	716.463	838.311	594.616	0.709302	-0.495528	0.000421822	0.017334
Cldn11	protein_coding	2118.41	1450.85	2785.96	1.92022	0.941273	0.000421805	0.017334
Susd5	protein_coding	66.0815	90.7676	41.3954	0.45606	-1.13271	0.000423975	0.0173657
Slc6a15	protein_coding	289.914	229.388	350.44	1.52772	0.61138	0.000423302	0.0173657
Mal	protein_coding	5679.02	4194.33	7163.7	1.70795	0.772263	0.000431815	0.0176581
Il12a	protein_coding	14.4766	22.1141	6.83907	0.309263	-1.69309	0.000435788	0.0177698
Ecm2	protein_coding	45.3429	28.3649	62.3209	2.19711	1.13561	0.000437374	0.0177698
Tubb4b	protein_coding	271.706	326.136	217.276	0.666213	-0.585945	0.000436176	0.0177698
Prex2	protein_coding	2152.66	1723.36	2581.96	1.49821	0.583241	0.000437047	0.0177698
A330050F15Rik	protein_coding	69.3428	47.4606	91.2249	1.92212	0.942698	0.000459939	0.0186534
4930452B06Rik	protein_coding	93.7281	116.693	70.7631	0.606404	-0.721649	0.000460605	0.0186534
Gja1	protein_coding	811.034	667.2	954.869	1.43116	0.517184	0.000464473	0.0187798
Grhl1	protein_coding	150.564	116.419	184.708	1.58657	0.665915	0.000469077	0.0189052
Gnaz	protein_coding	1183.43	1389.69	977.158	0.703146	-0.508103	0.000468647	0.0189052
Tns3	protein_coding	857.701	702.556	1012.85	1.44166	0.527731	0.000471208	0.0189606
Sp8	protein_coding	20.3572	29.9201	10.7942	0.360767	-1.47086	0.000474567	0.0190653
Rock1	protein_coding	319.832	258.804	380.86	1.47162	0.557404	0.000478779	0.0192039
Ehbp1l1	protein_coding	133.739	167.392	100.086	0.597914	-0.741989	0.000483821	0.0193444
Cadm3	protein_coding	3783.53	4392.67	3174.39	0.722656	-0.468619	0.000483305	0.0193444
Cbln1	protein_coding	61.8518	77.4989	46.2047	0.596198	-0.746137	0.000485921	0.0193975
C230081A13Rik	protein_coding	875.454	723.576	1027.33	1.4198	0.505683	0.000488287	0.0194611
Tmsb4x	protein_coding	5035.85	4309.95	5761.75	1.33685	0.418836	0.000505916	0.0201
Pla2g7	protein_coding	641.949	495.98	787.917	1.58861	0.66776	0.000510481	0.0202177
Slc12a2	protein_coding	838.569	666.557	1010.58	1.51612	0.600385	0.000517293	0.020455
Cybrd1	protein_coding	69.8535	51.0744	88.6326	1.73536	0.795237	0.000520295	0.0205414
Bend6	protein_coding	801.361	954.186	648.536	0.679675	-0.557083	0.000522619	0.0206009
Nr2f2	protein_coding	144.62	96.5904	192.649	1.9945	0.996027	0.000523682	0.0206105
Lrp2	protein_coding	16.0381	7.47592	24.6003	3.2906	1.71835	0.0005246	0.0206143
Thoc2	protein_coding	495.638	407.743	583.534	1.43113	0.517158	0.000527835	0.0207091
Cplx3	protein_coding	42.38	59.096	25.6639	0.434275	-1.20332	0.000529695	0.0207497
Syce2	protein_coding	56.8501	36.9503	76.75	2.07712	1.05458	0.000534911	0.0209214
Fam167a	protein_coding	48.579	34.4488	62.7092	1.82036	0.864222	0.000538503	0.0210292
Thsd7b	protein_coding	171.004	129.874	212.135	1.63338	0.707864	0.000543956	0.0212092
Cdkn1a	protein_coding	70.9399	97.3074	44.5723	0.458057	-1.1264	0.000547045	0.0212966
Arhgef6	protein_coding	201.744	146.958	256.53	1.7456	0.803727	0.000558692	0.0216991
Tmcc3	protein_coding	297.779	232.369	363.189	1.56298	0.644302	0.000559108	0.0216991
Armc2	protein_coding	68.3615	92.4059	44.3171	0.479592	-1.06012	0.000566812	0.0219513
Fscn1	protein_coding	1206.27	1399.44	1013.11	0.723936	-0.466065	0.000567353	0.0219513
Lmo4	protein_coding	1233.85	1453.08	1014.61	0.698252	-0.518181	0.000569623	0.0220053
Arhgef10	protein_coding	464.699	380.346	549.052	1.44356	0.529629	0.000574487	0.0221592
Trps1	protein_coding	809.619	661.532	957.706	1.44771	0.533771	0.000581773	0.0223716
Slc6a7	protein_coding	556.607	646.28	466.933	0.722494	-0.468943	0.000585038	0.0224286
Slc12a5	protein_coding	2758.41	3184.34	2332.48	0.732485	-0.449129	0.000584521	0.0224286
Rasl11a	protein_coding	57.0811	39.2796	74.8827	1.9064	0.930853	0.000588504	0.0224928
Islr	protein_coding	109.863	135.031	84.6944	0.62722	-0.672957	0.000587616	0.0224928
Golga7b	protein_coding	504.445	596.955	411.935	0.69006	-0.535206	0.000592361	0.0226059
Ghsr	protein_coding	10.8531	4.30872	17.3975	4.03774	2.01355	0.000595603	0.0226952
P2rx5	protein_coding	10.5482	3.89453	17.2019	4.41693	2.14304	0.000599208	0.022798
Mkx	protein_coding	89.8993	114.716	65.0828	0.567339	-0.817716	0.000602411	0.0228853
Rgs22	protein_coding	14.2287	7.24184	21.2155	2.92957	1.55069	0.000614257	0.0233001
D16Ertd472e	protein_coding	71.0895	50.4996	91.6794	1.81545	0.860325	0.00061601	0.0233314
Aldh3b2	protein_coding	31.7593	45.2668	18.2518	0.403205	-1.31042	0.000619767	0.0234212
Abcb9	protein_coding	165.981	201.545	130.416	0.647082	-0.627979	0.000621174	0.0234212
Ptprf	protein_coding	556.291	660.672	451.91	0.684016	-0.547898	0.000620839	0.0234212
Rasa1	protein_coding	609.707	498.017	721.396	1.44854	0.534595	0.00062748	0.0236235
Pcbp3	protein_coding	294.755	353.342	236.169	0.668385	-0.581248	0.000641193	0.0241037
Trh	protein_coding	13.0968	23.4069	2.78671	0.119055	-3.0703	0.000643051	0.0241374
Kitl	protein_coding	235.957	289.123	182.79	0.632223	-0.661495	0.000651651	0.0243875
Cacna1g	protein_coding	389.978	460.992	318.963	0.691907	-0.531349	0.000651643	0.0243875
Gpr68	protein_coding	123.924	92.8815	154.966	1.66843	0.738491	0.000654258	0.0244486
Mlf1ip	protein_coding	26.3123	37.1728	15.4517	0.415671	-1.26649	0.000661381	0.0246782
Dram2	protein_coding	215.474	171.316	259.631	1.51551	0.599803	0.000665273	0.0247499
Ptgs2	protein_coding	231.535	183.314	279.756	1.5261	0.609849	0.000674808	0.0250676
Nol4	protein_coding	718.821	851.728	585.914	0.687912	-0.539704	0.000685408	0.0253864
Dusp1	protein_coding	228.669	284.377	172.962	0.608213	-0.717352	0.00068808	0.0254478
Glp2r	protein_coding	40.8925	27.8522	53.9327	1.93639	0.953369	0.000690236	0.0254901
Omp	protein_coding	9.85976	16.0746	3.64489	0.226748	-2.14084	0.000695371	0.0256045
Slc22a6	protein_coding	45.5939	63.7578	27.43	0.430223	-1.21685	0.000694609	0.0256045
1110059M19Rik	protein_coding	9.28321	3.63371	14.9327	4.1095	2.03896	0.000699928	0.0256971
Ncdn	protein_coding	10136.2	8328.3	11944	1.43415	0.520197	0.000699171	0.0256971
Jhdm1d	protein_coding	765.132	646.876	883.389	1.36562	0.449561	0.000712735	0.0261291
Lcat	protein_coding	488.755	410.816	566.693	1.37943	0.464075	0.000715871	0.0261923
Lpgat1	protein_coding	1916.92	2260.16	1573.68	0.696272	-0.522278	0.000716541	0.0261923
A130022J15Rik	protein_coding	323.47	391.138	255.801	0.653992	-0.612655	0.000719984	0.0262694
Fyco1	protein_coding	574.821	465.393	684.248	1.47026	0.556069	0.000720739	0.0262694
Tshz1	protein_coding	285.995	334.867	237.123	0.708113	-0.497949	0.000727368	0.0264344
Trib1	protein_coding	163.15	202.298	124.002	0.612969	-0.706115	0.000737064	0.0267414
Rps6ka3	protein_coding	633.166	757.122	509.21	0.67256	-0.572265	0.000740451	0.0267937
Lect1	protein_coding	27.7718	17.1705	38.3731	2.23483	1.16017	0.000741787	0.0268035
Fam163a	protein_coding	239.115	191.207	287.023	1.50112	0.586035	0.000743653	0.0268323
Sult4a1	protein_coding	2025.42	2347.94	1702.91	0.725276	-0.463399	0.000745636	0.0268653
Fcho1	protein_coding	179.195	220.442	137.949	0.625785	-0.676262	0.000748247	0.0269209
Ptprm	protein_coding	269.136	320.696	217.576	0.678448	-0.559689	0.000751288	0.0269916
Nog	protein_coding	25.6929	35.6122	15.7736	0.442927	-1.17486	0.000757909	0.0271907
Rxfp3	protein_coding	32.5703	18.6634	46.4771	2.49028	1.31631	0.000759819	0.0272203
Fam5b	protein_coding	855.204	985.489	724.919	0.735594	-0.443019	0.000766112	0.0274068
Nebl	protein_coding	1047.39	797.337	1297.44	1.62721	0.7024	0.000770295	0.0274782
Gria3	protein_coding	2952.05	3435.02	2469.08	0.718797	-0.476344	0.000769234	0.0274782
Reep2	protein_coding	1160.58	1369.42	951.735	0.69499	-0.524936	0.00077277	0.0275275
Nmbr	protein_coding	62.0895	89.0358	35.1432	0.394709	-1.34114	0.000776413	0.0275791
Slc39a6	protein_coding	452.955	374.702	531.208	1.41768	0.503535	0.000775891	0.0275791
Spns2	protein_coding	361.237	294.528	427.947	1.45299	0.539028	0.000781564	0.0276839
Dbpht2	protein_coding	869.996	1020.14	719.856	0.705646	-0.502983	0.000781182	0.0276839
Fgf5	protein_coding	30.1907	18.5554	41.826	2.25411	1.17256	0.000787549	0.0278566
Tubb5	protein_coding	3176.86	3658.31	2695.41	0.736791	-0.440673	0.000803153	0.0283464
Clic6	protein_coding	31.8631	19.4176	44.3086	2.28188	1.19022	0.000821577	0.0289104
Hspa2	protein_coding	668.886	560.469	777.303	1.38688	0.471843	0.000821938	0.0289104
Dclk1	protein_coding	14562	16905.9	12218.1	0.722712	-0.468507	0.000825919	0.0290098
Foxg1	protein_coding	212.053	167.073	257.033	1.53845	0.621477	0.000836993	0.0293578
Elovl6	protein_coding	961.101	809.836	1112.37	1.37357	0.457932	0.000841759	0.0294838
Igfbp2	protein_coding	170.4	206.894	133.907	0.647225	-0.62766	0.000846828	0.0296202
Grik4	protein_coding	195.846	155.87	235.822	1.51294	0.597352	0.000855508	0.0298065
9030425E11Rik	protein_coding	219.694	267.799	171.588	0.640735	-0.6422	0.000854283	0.0298065
Grb10	protein_coding	339.781	404.091	275.471	0.681705	-0.552781	0.000856554	0.0298065
4933426M11Rik	protein_coding	409.095	330.094	488.097	1.47866	0.564288	0.000856897	0.0298065
Pcsk1	protein_coding	202.468	242.187	162.75	0.672002	-0.573462	0.000859591	0.0298589
Cdh6	protein_coding	132.855	171.919	93.792	0.54556	-0.87419	0.000863301	0.0299464
Epha4	protein_coding	3106.68	2478.86	3734.5	1.50654	0.591237	0.000864812	0.0299575
Sdk1	protein_coding	101.095	132.674	69.5154	0.523957	-0.93248	0.000895673	0.0309839
Fxyd5	protein_coding	54.5736	72.4394	36.7079	0.506739	-0.980684	0.000897017	0.0309878
Grk5	protein_coding	122.154	154.603	89.7056	0.580233	-0.785296	0.000905041	0.031222
Extl3	protein_coding	1365.33	1585.58	1145.07	0.722178	-0.469573	0.000908805	0.031309
Slc22a3	protein_coding	15.0108	21.3365	8.68507	0.407053	-1.29671	0.00091482	0.0313444
Gpc4	protein_coding	87.2036	64.3565	110.051	1.71001	0.774008	0.000914028	0.0313444
9430031J16Rik	protein_coding	761.624	922.373	600.875	0.651445	-0.618285	0.000914709	0.0313444
Unc5c	protein_coding	981.255	817.479	1145.03	1.40069	0.486134	0.000913696	0.0313444
Ppp1r1b	protein_coding	312.515	469.306	155.723	0.331816	-1.59155	0.000918064	0.0314128
Gpr155	protein_coding	522.714	437.757	607.67	1.38815	0.473158	0.000936232	0.0319909
Scn7a	protein_coding	68.0758	87.8029	48.3487	0.55065	-0.860792	0.000943598	0.0321552
Rab8b	protein_coding	412.203	338.85	485.556	1.43295	0.518991	0.000955054	0.0324576
Bex2	protein_coding	1132.22	1325.46	938.977	0.708415	-0.497334	0.000964947	0.0327496
2410004P03Rik	protein_coding	24.5232	12.4785	36.568	2.93048	1.55114	0.000979541	0.0331648
Galnt6	protein_coding	90.8534	68.3821	113.325	1.65723	0.728772	0.000979817	0.0331648
Rpa1	protein_coding	270.998	215.684	326.313	1.51292	0.597339	0.0010069	0.0340357
Glra2	protein_coding	182.189	220.941	143.436	0.649207	-0.62325	0.0010102	0.0341014
Tspan15	protein_coding	150.535	115.623	185.447	1.60388	0.681571	0.00102752	0.0346394
Jup	protein_coding	254.436	300.729	208.142	0.692126	-0.530892	0.00103725	0.0349207
Pou6f2	protein_coding	21.6461	29.138	14.1542	0.485764	-1.04167	0.0010616	0.0356442
Cck	protein_coding	7140.21	8615.41	5665.02	0.657545	-0.604838	0.00106299	0.0356442
Pnpla7	protein_coding	81.2778	59.6404	102.915	1.72559	0.787094	0.00107194	0.0358488
Spock1	protein_coding	1490.97	1725.82	1256.11	0.727832	-0.458322	0.00107156	0.0358488
Btbd9	protein_coding	752.701	621.837	883.566	1.4209	0.506802	0.0010756	0.0359235
Erbb3	protein_coding	171.089	135.994	206.183	1.51612	0.60038	0.00107765	0.0359441
Zfp488	protein_coding	92.0618	69.1188	115.005	1.66387	0.734545	0.00109454	0.036454
Pknox2	protein_coding	241.247	300.727	181.767	0.604426	-0.726363	0.00109584	0.036454
Ehd1	protein_coding	278.025	223.868	332.182	1.48383	0.569326	0.0010975	0.036461
Kcnip2	protein_coding	932.168	772.475	1091.86	1.41346	0.499229	0.00110015	0.0365008
1810012P15Rik	protein_coding	529.755	621.951	437.559	0.703526	-0.507323	0.00111776	0.0370364
N4bp2	protein_coding	289.44	232.676	346.203	1.48792	0.573298	0.00112415	0.0371991
Gucy2g	protein_coding	12.2359	18.2035	6.26823	0.344343	-1.53808	0.00112682	0.0372307
Actn4	protein_coding	743.431	870.417	616.445	0.708218	-0.497735	0.00112807	0.0372307
Kcnj12	protein_coding	66.7473	84.5158	48.9789	0.579523	-0.787061	0.00113023	0.0372531
Opalin	protein_coding	279.511	179.734	379.289	2.11028	1.07743	0.0011318	0.037256
Depdc1b	protein_coding	11.5236	4.83183	18.2154	3.76988	1.91452	0.00113773	0.0374023
2610034M16Rik	protein_coding	19.614	29.5688	9.65918	0.326668	-1.6141	0.00113953	0.0374125
Nptx1	protein_coding	1995.18	1670.32	2320.04	1.38898	0.474021	0.00114941	0.0376879
Trp53bp2	protein_coding	500.11	414.555	585.665	1.41275	0.498511	0.00115707	0.0378445
Scrn1	protein_coding	1717.19	1994.29	1440.1	0.722111	-0.469707	0.0011572	0.0378445
C2cd4c	protein_coding	80.7827	99.5702	61.9951	0.622627	-0.683559	0.00116383	0.0379134
Egfem1	protein_coding	133.836	102.926	164.747	1.60064	0.678645	0.00116082	0.0379134
Fam124a	protein_coding	191.689	237.212	146.165	0.61618	-0.698577	0.00116253	0.0379134
Cdh22	protein_coding	82.1802	112.016	52.3439	0.467288	-1.09762	0.0011702	0.0380717
Tspan11	protein_coding	20.5465	29.107	11.986	0.411791	-1.28001	0.00117652	0.0382279
Il17d	protein_coding	47.9735	60.3673	35.5798	0.589388	-0.76271	0.00118051	0.0382506
Chrm2	protein_coding	96.8696	120.923	72.8164	0.602173	-0.73175	0.00118012	0.0382506
Neurod1	protein_coding	157.345	102.358	212.331	2.07439	1.05269	0.00118179	0.0382506
Zcchc5	protein_coding	20.1183	9.1287	31.1079	3.40771	1.7688	0.00118357	0.0382592
D130040H23Rik	protein_coding	51.0173	36.258	65.7765	1.81412	0.859274	0.00118928	0.038378
Tubb3	protein_coding	959.266	1176.16	742.373	0.631183	-0.663869	0.0011903	0.038378
Foxj1	protein_coding	75.0037	56.3498	93.6576	1.66207	0.732984	0.00119568	0.0385022
Gpsm1	protein_coding	148.419	181.155	115.682	0.638581	-0.647059	0.00121427	0.0390507
Sema4a	protein_coding	174.202	206.36	142.043	0.688326	-0.538836	0.00121835	0.0391318
Frmd7	protein_coding	38.0402	51.7937	24.2868	0.468915	-1.0926	0.00123085	0.0394283
Matn2	protein_coding	470.061	390.471	549.652	1.40766	0.493304	0.00123385	0.0394283
Rev3l	protein_coding	1451.01	1255.17	1646.85	1.31205	0.391819	0.00122951	0.0394283
C77080	protein_coding	69.4492	87.2547	51.6437	0.591874	-0.756639	0.00125684	0.0400698
Rarb	protein_coding	94.9397	132.74	57.139	0.430456	-1.21606	0.00125718	0.0400698
Mycl1	protein_coding	243.825	187.883	299.766	1.5955	0.674004	0.0012587	0.0400698
Ccdc135	protein_coding	18.3364	10.5627	26.11	2.4719	1.30562	0.00126802	0.0402829
Mns1	protein_coding	39.3843	25.7201	53.0485	2.06253	1.04441	0.0012686	0.0402829
Kcnab1	protein_coding	619.352	512.853	725.851	1.41532	0.501128	0.0012735	0.0403874
Cdh9	protein_coding	370.752	303.257	438.248	1.44514	0.531209	0.00128043	0.0404772
Rcbtb1	protein_coding	390.47	313.416	467.523	1.4917	0.576959	0.00128116	0.0404772
Frmd6	protein_coding	71.3911	89.924	52.8582	0.587809	-0.766581	0.00129227	0.0406787
Adam11	protein_coding	739.741	614.511	864.972	1.40758	0.493214	0.00129239	0.0406787
Dcc	protein_coding	324.588	264.694	384.483	1.45256	0.538595	0.00129535	0.0407209
Snx33	protein_coding	160.855	119.905	201.805	1.68304	0.75107	0.00130259	0.0407957
Prrg3	protein_coding	694.197	851.134	537.26	0.631228	-0.663767	0.00130145	0.0407957
Syt4	protein_coding	1276.78	1503.37	1050.19	0.698555	-0.517554	0.00130003	0.0407957
Chrna4	protein_coding	379.421	465.171	293.671	0.631319	-0.663559	0.00130653	0.0408682
Tac2	protein_coding	47.1243	62.1433	32.1053	0.516634	-0.952787	0.00131139	0.0409693
Aldh1a1	protein_coding	639.932	535.692	744.172	1.38918	0.474234	0.00131597	0.0410612
Sec24d	protein_coding	147.288	108.766	185.809	1.70833	0.772587	0.00133015	0.0414523
Heatr7a	protein_coding	351.109	410.505	291.713	0.710619	-0.492852	0.00135129	0.0420588
Ttn	protein_coding	192.713	155.43	229.995	1.47973	0.565338	0.00136211	0.0423433
Prss22	protein_coding	3.36038	6.45816	0.262597	0.0406612	-4.6202	0.00136431	0.0423592
Dsc3	protein_coding	16.8409	9.24592	24.4359	2.64288	1.40211	0.0013676	0.0424092
Ak5	protein_coding	1126.44	935.664	1317.22	1.4078	0.493438	0.00136978	0.0424245
Npsr1	protein_coding	24.6456	35.4882	13.8031	0.388949	-1.36235	0.00137365	0.0424707
Wdr52	protein_coding	58.9633	44.6694	73.2571	1.63998	0.713681	0.00137465	0.0424707
9430070O13Rik	protein_coding	2.91259	0	5.82518	Inf	Inf	0.00138593	0.0427664
Fnbp1	protein_coding	685.798	574.359	797.237	1.38805	0.473056	0.00139276	0.0429245
Samd3	protein_coding	10.8642	16.8667	4.86168	0.288241	-1.79465	0.0013958	0.0429658
Prkaa2	protein_coding	811.979	950.532	673.427	0.708474	-0.497213	0.0014035	0.04315
Ptchd1	protein_coding	90.7539	116.012	65.4962	0.564566	-0.824786	0.00143994	0.0442162
Kcnab3	protein_coding	177.102	218.123	136.081	0.623875	-0.680671	0.00145408	0.0445417
Pls3	protein_coding	1361.18	1163.85	1558.5	1.33909	0.42125	0.00145336	0.0445417
Klhl5	protein_coding	535.676	439.598	631.753	1.43712	0.523176	0.00145607	0.0445483
Chpt1	protein_coding	393.822	324.985	462.658	1.42363	0.509572	0.00146155	0.0446615
Olfr464	protein_coding	3.26754	6.3187	0.216377	0.0342439	-4.86801	0.00146534	0.0446688
Nrg1	protein_coding	90.1829	109.387	70.9784	0.648872	-0.623995	0.00146425	0.0446688
Ccbp2	protein_coding	20.5078	29.126	11.8895	0.40821	-1.29262	0.00150241	0.0456881
Itgb3	protein_coding	35.016	47.7981	22.2339	0.465162	-1.10419	0.00150478	0.045705
Adrb1	protein_coding	76.7855	97.2244	56.3466	0.579552	-0.786989	0.00150671	0.0457084
Xirp2	protein_coding	10.9246	17.6499	4.19931	0.237923	-2.07143	0.00150892	0.0457203
Tmem64	protein_coding	489.938	573.315	406.561	0.709141	-0.495856	0.00152623	0.0461891
Prss23	protein_coding	80.22	98.9335	61.5066	0.621696	-0.685719	0.00153349	0.046353
Slc32a1	protein_coding	176.52	209.823	143.216	0.682558	-0.550977	0.00154669	0.0466661
Sparc	protein_coding	5071.71	4318.99	5824.43	1.34856	0.431425	0.00154756	0.0466661
E130012A19Rik	protein_coding	59.3179	78.8096	39.8263	0.505349	-0.984648	0.0015518	0.0466821
Prom1	protein_coding	340.129	283.912	396.347	1.39602	0.481322	0.0015516	0.0466821
Prdm5	protein_coding	83.4447	65.0592	101.83	1.56519	0.64634	0.00157487	0.0473194
Iyd	protein_coding	15.4435	8.67082	22.2162	2.56218	1.35737	0.00157715	0.0473314
Bmp6	protein_coding	66.2041	85.1733	47.2349	0.554574	-0.850547	0.00158178	0.0474139
Mcam	protein_coding	268.523	222.005	315.04	1.41907	0.504945	0.00158869	0.0475642
Tead1	protein_coding	217.353	175.502	259.204	1.47693	0.562597	0.00159216	0.0476114
3110035E14Rik	protein_coding	2194.37	2556.04	1832.69	0.717007	-0.479942	0.00159832	0.0477388
Wwc1	protein_coding	703.812	823.064	584.56	0.710224	-0.493655	0.00160418	0.047857
BC046404	protein_coding	77.3841	103.528	51.2401	0.494939	-1.01468	0.00161106	0.0480053
Gria4	protein_coding	1071.66	1248.52	894.801	0.716689	-0.48058	0.00161569	0.0480863
1700019D03Rik	protein_coding	115.644	139.706	91.5831	0.655542	-0.609239	0.00161804	0.0480994
Cabp1	protein_coding	313.042	426.03	200.054	0.469577	-1.09057	0.00163623	0.0485828
Pak6	protein_coding	617.593	720.77	514.416	0.713703	-0.486604	0.0016439	0.0487528
Wnt3	protein_coding	23.7283	13.2124	34.2442	2.59182	1.37397	0.00165084	0.0488436
Dio2	protein_coding	1936.8	2263.01	1610.59	0.711703	-0.490653	0.0016497	0.0488436
Ddit4	protein_coding	282.816	230.425	335.206	1.45473	0.54075	0.00167917	0.0496233
Wdr34	protein_coding	152.839	189.598	116.08	0.612242	-0.707825	0.00168169	0.0496396

## Sheet: DEG DESeq (lncRNA)
Gene Name	Gene Type	baseMean	baseMeanA (Prefrontal)	baseMeanB (Hippo)	foldChange (BasemeanB / Basemean A)	log2FoldChange	p-value	Adjusted p-value
Gm11549	lincRNA	151.452	253.043	49.8599	0.197041	-2.34343	1.13e-15	1.9e-12
Gm2115	lincRNA	278.066	136.899	419.233	3.06235	1.61464	5.99e-15	7.17e-12
Gm12371	lincRNA	30.6773	49.6174	11.7372	0.236555	-2.07975	3.35e-08	6.33e-06
A830009L08Rik	lincRNA	22.2393	38.1606	6.31805	0.165565	-2.59453	7.42e-08	1.24e-05
A830036E02Rik	antisense	213.006	310.55	115.462	0.371799	-1.4274	1.19e-07	1.81e-05
Gm9968	lincRNA	30.1717	16.7398	43.6035	2.60479	1.38117	4.92e-06	0.000427834
Emx2os	antisense	88.2822	59.6181	116.946	1.96159	0.972023	5.07e-05	0.00301997
Sox2ot	non_coding	427.851	340.405	515.296	1.51377	0.598151	0.000156186	0.00782452
Gm14290	lincRNA	419.449	505.409	333.49	0.659842	-0.599806	0.00025452	0.0115959
A230103J11Rik	lincRNA	14.9376	22.3931	7.48208	0.334124	-1.58155	0.00025916	0.0117434
Gm11681	lincRNA	4.20135	0.168114	8.23459	48.9822	5.61419	0.000384879	0.0160253
F730043M19Rik	lincRNA	212.868	168.005	257.73	1.53406	0.617354	0.00038884	0.0161635
Gm10649	lincRNA	31.2514	16.4116	46.0913	2.80845	1.48978	0.000498799	0.0198486
Gm14204	lincRNA	48.7967	65.3378	32.2557	0.493676	-1.01836	0.000510488	0.0202177
A930024E05Rik	lincRNA	18.7952	9.01005	28.5803	3.17205	1.66541	0.000580226	0.0223462
BC006965	lincRNA	14.3756	21.9439	6.8073	0.310214	-1.68867	0.000662426	0.0246805
Gm7677	lincRNA	69.9725	88.1639	51.7811	0.587328	-0.767763	0.000683637	0.0253581
B930086A06Rik	lincRNA	9.13252	3.21703	15.048	4.67762	2.22577	0.000725124	0.0263909
6330403K07Rik	processed_transcript	1429.61	1672.41	1186.81	0.709643	-0.494834	0.000737942	0.0267414
2310002F09Rik	lincRNA	29.8113	18.9506	40.6721	2.14622	1.1018	0.000803651	0.0283464
Gas5	non_coding	775.456	659.352	891.559	1.35217	0.435282	0.000939721	0.0320665
Neat1	non_coding	244.83	197.814	291.846	1.47536	0.561064	0.000945946	0.0321916
Gm13205	antisense	28.1267	38.5021	17.7514	0.46105	-1.11701	0.00128286	0.0404801
9430021M05Rik	lincRNA	13.2273	20.1803	6.27428	0.310912	-1.68542	0.00148683	0.0452691

## Sheet: Transcriptome alignment
	Sample name	Alignment % to Transcriptome
	Hippocampus_rep1	0.698
	Hippocampus_rep2	0.709
	Hippocampus_rep3	0.65
	Hippocampus_rep4	0.715
	Prefrontal_cortex_rep1	0.699
	Prefrontal_cortex_rep2	0.705
	Prefrontal_cortex_rep3	0.717
	Prefrontal_cortex_rep4	0.717
