# Supplementary material for: Transcriptome analyses of adult mouse brain reveal enrichment of lncRNAs in specific brain regions and neuronal populations
Source: Front Cell Neurosci. 2015 Mar 6;9:63. doi: 10.3389/fncel.2015.00063 (PMC4351618; doi:10.3389/fncel.2015.00063)
Supplement: Supplementary file 2 [file DataSheet2.XLSX]

## Sheet: Sheet1
Mouse Chromosome	# of lncRNAs expressed	Perentage of lncRNAs in each chromosome
Chromosome 1	145	4.94881
Chromosome 2	426	14.5392
Chromosome 3	106	3.61775
Chromosome 4	298	10.1706
Chromosome 5	174	5.93857
Chromosome 6	160	5.46075
Chromosome 7	144	4.91468
Chromosome 8	129	4.40273
Chromosome 9	121	4.12969
Chromosome 10	118	4.0273
Chromosome 11	350	11.9454
Chromosome 12	88	3.00341
Chromosome 13	98	3.34471
Chromosome 14	87	2.96928
Chromosome 15	80	2.73038
Chromosome 16	83	2.83276
Chromosome 17	114	3.89078
Chromosome 18	59	2.01365
Chromosome 19	55	1.87713
Chromosome X	95	3.24232
Chromosome Y	0	0
Total	2930
