# Supplementary material for: Transcriptome analyses of adult mouse brain reveal enrichment of lncRNAs in specific brain regions and neuronal populations
Source: Front Cell Neurosci. 2015 Mar 6;9:63. doi: 10.3389/fncel.2015.00063 (PMC4351618; doi:10.3389/fncel.2015.00063)
Supplement: Supplementary file 3 [file DataSheet3.XLSX]

## Sheet: Sheet1
	qRT-PCR primers	Sequence (5'-3')
1	18S-F	GTAACCCGTTGAACCCCATT
	18S-R	CCATCCAATCGGTAGTAGCG
2	GM11549-F	ATCTCCTCACGGAACTTTGGTA
	GM11549-R	TGAACTAACTGGAACGTGATGG
3	GM2115-F	CCTTCATCTTCTTCTCCCACAC
	GM2115-F	TAAGGACACAGGAGTTGAAGCA
4	A830009L08RIK-F	GAGGAAACCTTGAGTTCGTCAC
	A830009L08RIK-R	TATTGGGCTGGTTAATGATTCC
5	GM12371-F	TCCAAAGAATTCCAAGAGAACC
	GM12371-R	TCCCTTTGGAAATTGCTACACT
6	GM9968-F	GAAGCACATGTCTCCATACTGC
	GM9968-R	ATCACATGTCACCAAGCAAGAC
7	GM13644-F	TCCAGTTCTAGATATGCGCTGA
	GM13644-R	GCTGTCTTCTAAAGGACCCTGA
8	A430018G15RIK-F	AAATCAAGGTTGCCTAGAAACG
	A430018G15RIK-R	TGAAGACAAAGGAGCTGTGGTA
9	GM14290-F	AACCAGAGCAAAAGGAAGTGAG
	GM14290-R	AGCTGGCTTTTTGATAGTCCTG
10	1500017E21RIK-F	TCTACGCAGTGCAAGAGAGAAG
	1500017E21RIK-R	GTGGGAAGCCTAAGACAGCTAA
11	F730043M19RIK-F	CTGCTTTCAGAGATGTGACTGG
	F730043M19RIK-R	GTTGGGAACTTGATAGGTGCTC
12	2310002F09RIK-F	GGACTTCCCAATAGCTGAACAC
	2310002F09RIK-R	CTGGGAACATGAACTTGTTTGA
13	KCNB1-F	ACACAGGCTATCTTCCCAAAAA
	KCNB1-R	CCAAATTCAGTTCAAGTCACCA
14	KLK8-F	CTCGGACTTCCTCTTAGTTCCA
	KLK8-R	GAACAGAAGCAGAAGGATCCAC
15	ZBTB20-F	ACTGAAGCCCAGAGAAGTGAAG
	ZBTB20-R	ACTGGGAGTCAGGAGACTTGAG
16	MALAT1-F	GCAGTACTGTTCCAATCTGCTG
	MALAT1-R	CCAACAACCACTACTCCAAACA
17	WNT3-F	GAGGTGGGAACTGTGAAGTAGG
	WNT3-R	GCTTTTCTCAGAACGACAAGGT
18	CLDN2-F	GGATTCTCGAGCTAAGGACAGA
	CLDN2-R	AAGATTCCAAGCAACTGGGATA
19	RASD1-F	AGCTAAGACAGGAGCTGTCACC
	RASD1-R	ACGCTTTTTCTCAAACCTCTTG
20	MFRP-F	GGTGATGCAGGCTCTACTCTCT
	MFRP-R	TAGCAGGGAAATAACTCGTGGT
21	ALDH1A7-F	GGCTACAATGGAATCGATGAAT
	ALDH1A7-R	CAGCCTGCGAAGTACTGTAATG
22	BEX2-F	ACCCCTGCTTTCAAAACTTACA
	BEX2-R	ATTAGAAGCTGGCAGAAGTTGG
23	HSPB3-F	AGATTTGTCTGCCATCCTCTGT
	HSPB3-R	GGGTATGAAGAGCAACCAAAAG
24	NEU2-F	AAGCTTTCCCCACTGTATTTGA
	NEU2-R	GATGCTGGAAGCAAAGAGAGAT
25	OPRK1-F	AGAATCCGACAGTAATGGCAGT
	OPRK1-R	ACAGAGTAGACAGCGGTGATGA
26	SPOCK1-F	CTCTTAGAGTCCGGTTTGCACT
	SPOCK1-R	CAAAAAGGCTTCCAGTCACTCT
