# Supplementary material for: Transcriptome analyses of adult mouse brain reveal enrichment of lncRNAs in specific brain regions and neuronal populations
Source: Front Cell Neurosci. 2015 Mar 6;9:63. doi: 10.3389/fncel.2015.00063 (PMC4351618; doi:10.3389/fncel.2015.00063)
Supplement: Supplementary file 4 [file DataSheet4.XLSX]

## Sheet: Sheet1
	Ribo-probe clong PCR primers	Sequence (5'-3')
1	GM11549-ISHH-F	CAAGATCCAGAAGTCTATGCTCTAGTA
	GM11549-ISHH-R	GATGGCCTTTATAGGGATCAAATACAC
2	A830L08Rik-ISH-F	GCATTCAAATCCAGGACCTTAGATAAT
	A830L08Rik-ISH-R	GCTAGTACAACTTCCTTGTTTAGGTTAG
3	Gm9968-ISH-F	GTTGTAGTCCTAGAATATACTGGAAAGTC
	Gm9968-ISH-R	GTGAAGTGTTGAGCATATTCTTCTTATG
4	Gm13644-ISH-F	CATCATGACAGGTTTATGTCATCTTAC
	Gm13644-ISH-R	CTTATAAATGTTAGGCAAGCACTCTAC
